# Supplementary material for: Typhoid toxin exhausts the RPA response to DNA replication stress driving senescence and Salmonella infection
Source: Nat Commun. 2019 Sep 6;10:4040. doi: 10.1038/s41467-019-12064-1 (PMC6731267; doi:10.1038/s41467-019-12064-1)
Supplement: Supplementary file 4 — Source Data [file 41467_2019_12064_MOESM4_ESM.xlsx]

## Sheet: Export Summary
	This document was exported from Numbers. Each table was converted to an Excel worksheet. All other objects on each Numbers sheet were placed on separate worksheets. Please be aware that formula calculations may differ in Excel.
	Numbers Sheet Name	Numbers Table Name	Excel Worksheet Name
	1A 1B
		Table 1	1A 1B
	1C
		Table 1	1C
	1D
		Table 1	1D
	1E
		Table 1	1E
	1F
		Table 1	1F
	1G
		Table 1	1G
	1H
		Table 1	1H
	1I
		Table 1	1I
	1J
		Table 1	1J
	1K
		Table 1	1K
	2A
		Table 1	2A
	2B 2C
		Table 1	2B 2C
	2D
		Table 1	2D
	2E
		Table 1	2E
	2F
		Table 1	2F
	2G
		Table 1	2G
	2H
		Table 1	2H
	3A
		Table 1	3A
	3B
		Table 1	3B
	3C
		Table 1	3C
	3D
		Table 1	3D
	3E
		Table 1	3E
	3F
		Table 1	3F
	3G
		Table 1	3G
	3H
		Table 1	3H
	3I
		Table 1	3I
	3J
		Table 1	3J
	4A
		Table 1	4A
	4B
		Table 1	4B
	4C
		Table 1	4C
	4D
		Table 1	4D
	4E
		Table 1	4E
	4F
		Table 1	4F
	4G
		Table 1	4G
	5A
		Table 1	5A
	5B
		Table 1	5B
	5C
		Table 1	5C
	5D
		Table 1	5D
	5E
		Table 1	5E
	5F
		Table 1	5F
	5G
		Table 1	5G
	5H
		Table 1	5H
	5J
		Table 1	5J
	5K
		Table 1	5K
	5L
		Table 1	5L
	S1 A B
		Table 1	S1 A B
	S1 C D
		Table 1	S1 C D
	S1E
		Table 1	S1E
	S2ABCD
		Table 1	S2ABCD
	S3A
		Table 1	S3A
	S3B
		Table 1	S3B
	S4A
		Table 1	S4A
	S4B
		Table 1	S4B
	S4C
		Table 1	S4C
	S4D
		Table 1	S4D
	S5A
		Table 1	S5A
	S5B
		Table 1	S5B
	S5C
		Table 1	S5C
	S5 D
		Table 1	S5 D
	S5 E
		Table 1	S5 E
	S6A
		Table 1	S6A
	S6C
		Table 1	S6C
	S6D
		Table 1	S6D
	S6E
		Table 1	S6E
	S6F
		Table 1	S6F
	S6G
		Table 1	S6G
	S6H
		Table 1	S6H
	S6I
		Table 1	S6I
	S6J
		Table 1	S6J
	S7
		Table 1	S7
	S8A
		Table 1	S8A
	S8B and C
		Table 1	S8B and C
	S8D
		Table 1	S8D
	S8E
		Table 1	S8E
	S8F
		Table 1	S8F
	S9A
		Table 1	S9A
	S9B
		Table 1	S9B
	S9C
		Table 1	S9C
	S9D
		Table 1	S9D
	S10A
		Table 1	S10A
	S10 B
		Table 1	S10 B
	S10D
		Table 1	S10D
	S10E
		Table 1	S10E
	S10F
		Table 1	S10F
	S10G
		Table 1	S10G
	S11B
		Table 1	S11B
	S11C
		Table 1	S11C
	S11D
		Table 1	S11D
	S11F
		Table 1	S11F
	S11G
		Table 1	S11G
	S12A
		Table 1	S12A
	S12B
		Table 1	S12B

## Sheet: 1A 1B
Recombinant typhoid toxin, protein gel and immunoblot
	Raw data in blue dashed box
Fig 1A	recombinant toxin bands
Fig 1B	anti- Flag (CdtB)
	anti- Myc (PltA)
	anti- Flag (CdtB)
MW in kDa
Scissors indicate where blots were cut for parallel antibody incubations

## Sheet:  1C
intoxication of HT1080 cells with 5ng/ml of typhoid toxin wt (TOX) or Dnase-inactive toxin (TOX-HQ) or left untreated
pulse for 2 h
chase for 24 h
cell cycle analysis after 24 h										cell cycle phase
staining with propidium iodide								experimental repeat	biological repeat	G1	S	G2
~30,000 cells were analysed by flow cytometry							untreated	1	1	62.85	12.23	24.92
after gating, ~ 15,000 cells were included in each sample								1	2	66.53	7.25	26.22
experiment performed in 2 technical duplicates for each of the 4 biological replicates								2	1	74.19	13.16	12.65
								2	2	84.25	8.64	7.11
data analysis with FlowJo								3	1	78.69	8.49	12.82
curves from original cell cycle histogrammes after gating overlayed with Adobe Illustrator								3	2	79.97	8.13	11.9
representative curves generated from one repeat from the left for each treatment								4	1	79.83	9.4	10.77
								4	2	69.72	8.81	21.47
FL1: measured autofluorescence of cells, 530 nm emission
FL3: measured propidium iodide emission, 650 nm emission							TOX 5ng/ml	1	1	26.69	6.82	66.49
								1	2	29.95	3.86	66.19
								2	1	28.75	5.46	65.79
								2	2	24.9	8.1	67
								3	1	30.7	5.29	64.01
								3	2	29.63	4.63	65.74
								4	1	34.93	5.62	59.45
								4	2	32.71	4.2	63.09
							TOX-HQ ng/ml	1	1	65.38	8.2	26.42
								1	2	64.69	5.57	29.74
								2	1	69.74	11.75	18.51
								2	2	81.72	4.8	13.48
								3	1	74.87	10.2	14.93
								3	2	77.37	7.48	15.15
								4	1	60.4	20.54	19.06
								4	2	55.35	24.9	19.75

## Sheet: 1D
HT1080 were intoxicated with 5 ng/ml TOX or TOX-HQ (2h pulse, 24h chase) or left untreated. Immunostaining after fixation.
primary antibody: anti-gamma H2AX, mouse, EMD Milipore, 05-636-I; anti-53BP1, rabbit, Novus, NB100-304
secondary antibody: anti-mouse, Alexa Fluorophore 488, Invitrogen, A21202; anti-rabbit, Alexa Fluorophore 594, Invitrogen, A11037
DAPI 6 ug/ml
recorded on Nikon eCLIPSE Ti fluorescence microscope with an Andor Zyla sC-Mos camera
20x objective (Plan Apo NA=0.8)
author reference 406
image processing: Fiji
yH2AX is presented in magenta, 53BP1 in yellow, and DAPI in white outlines
presented images from area with dotted lines (from left to right: untreate, TOX treated, TOX-HQ treated)

## Sheet: 1E
HT1080 were intoxicated with 5 ng/ml TOX (2h pulse, 24h chase) or left untreated. Immunostaining after fixation.
primary antibody: anti-gamma H2AX, mouse, EMD Milipore, 05-636-I
secondary antibody: anti-mouse, Alexa Fluorophore 488, Invitrogen, A21202
DAPI 6 ug/ml
visualised on Zeiss Laser Scanning Microscope 880 with Airyscan confocal microscope
60 x objective
single Z stack presented
Z stacks were recorded using a drive for 0.2 μm section distance.
untreated: slice 14 is presented
TOX treated: slice 16 is presented
Images were processed using ZEN software.
image processing and generation of side views was performed with Fiji
for easier visulisation, 488 channel of yH2AX is presented as magenta in Fig 1F, and 350 channel of DAPI is presented as cyan.

## Sheet: 1F
identifier 552
HT1080 were intoxicated with 5 ng/ml TOX or TOX-HQ (2h pulse, 24h chase) or left untreated. Immunostaining after fixation.
primary antibody: anti-gamma H2AX, mouse, EMD Milipore, 05-636-I; anti-53BP1, rabbit, Novus, NB100-304
secondary antibody: anti-mouse, Alexa Fluorophore 488, Invitrogen, A21202; anti-rabbit, Alexa Fluorophore 594, Invitrogen, A11037
DAPI 6 ug/ml
recorded on Nikon eCLIPSE Ti fluorescence microscope with an Andor Zyla sC-Mos camera
20x objective (Plan Apo NA=0.8)
2 biological replicates, each with 3 to 5 fields of view of the same sample.
presented means are from all fields of view.
nuclei analysed per variable: ~2,000
automated RING tracking with Matlab RING programme
Statistical analysis with Graphpad Prism
One-way ANOVA with Tukey's multiple comparison test. Indicated significance against untreated if not otherwise indicated.
presented are means with SD
STATS
										presented means
Number of families	1										untreated foci	untreated rings	TOX foci	TOX ring	HQ foci	HQ rings
Number of comparisons per family	15									repeat 1	0	0	11.1111	55.5556	2.04082	0
Alpha	0.05										0	2	14	50	6	2
											0	0	14	44	2	0
Tukey's multiple comparisons test	Mean Diff.	95.00% CI of diff.	Significant?	Summary	Adjusted P Value						0	0			0	0
untreated foci vs. untreated rings	-0.4615	-3.186 to 2.263	No	ns	0.9959	A-B					0	2			0	2
untreated foci vs. TOX foci	-12.83	-16.25 to -9.397	Yes	****	<0.0001	A-C				repeat 2	0	0	22	54	0	0
untreated foci vs. TOX ring	-52.08	-55.51 to -48.65	Yes	****	<0.0001	A-D					0	2	8	54	0	0
untreated foci vs. HQ foci	-1.004	-3.926 to 1.918	No	ns	0.9103	A-E					0	0	7.84314	54.902	0	0
untreated foci vs. HQ rings	-0.6	-3.522 to 2.322	No	ns	0.99	A-F					0	0			0	2
untreated rings vs. TOX foci	-12.36	-15.79 to -8.935	Yes	****	<0.0001	B-C					0	0			0	0
untreated rings vs. TOX ring	-51.61	-55.04 to -48.19	Yes	****	<0.0001	B-D
untreated rings vs. HQ foci	-0.5425	-3.465 to 2.380	No	ns	0.9937	B-E
untreated rings vs. HQ rings	-0.1385	-3.061 to 2.784	No	ns	>0.9999	B-F
TOX foci vs. TOX ring	-39.25	-43.26 to -35.24	Yes	****	<0.0001	C-D
TOX foci vs. HQ foci	11.82	8.234 to 15.41	Yes	****	<0.0001	C-E				Table Analyzed	rings One-way ANOVA data
TOX foci vs. HQ rings	12.23	8.638 to 15.81	Yes	****	<0.0001	C-F				Data sets analyzed	A-F
TOX ring vs. HQ foci	51.07	47.48 to 54.66	Yes	****	<0.0001	D-E
TOX ring vs. HQ rings	51.48	47.89 to 55.06	Yes	****	<0.0001	D-F				ANOVA summary
HQ foci vs. HQ rings	0.4041	-2.703 to 3.511	No	ns	0.9988	E-F				F	520.7
										P value	<0.0001
Test details	Mean 1	Mean 2	Mean Diff.	SE of diff.	n1	n2	q	DF		P value summary	****
untreated foci vs. untreated rings	0	0.4615	-0.4615	0.921	13	13	0.7087	52		Significant diff. among means (P < 0.05)?	Yes
untreated foci vs. TOX foci	0	12.83	-12.83	1.159	13	6	15.65	52		R square	0.9804
untreated foci vs. TOX ring	0	52.08	-52.08	1.159	13	6	63.55	52
untreated foci vs. HQ foci	0	1.004	-1.004	0.9877	13	10	1.438	52		Brown-Forsythe test
untreated foci vs. HQ rings	0	0.6	-0.6	0.9877	13	10	0.8591	52		F (DFn, DFd)	5.020 (5, 52)
untreated rings vs. TOX foci	0.4615	12.83	-12.36	1.159	13	6	15.09	52		P value	0.0008
untreated rings vs. TOX ring	0.4615	52.08	-51.61	1.159	13	6	62.98	52		P value summary	***
untreated rings vs. HQ foci	0.4615	1.004	-0.5425	0.9877	13	10	0.7768	52		Are SDs significantly different (P < 0.05)?	Yes
untreated rings vs. HQ rings	0.4615	0.6	-0.1385	0.9877	13	10	0.1983	52
TOX foci vs. TOX ring	12.83	52.08	-39.25	1.356	6	6	40.94	52		Bartlett's test
TOX foci vs. HQ foci	12.83	1.004	11.82	1.213	6	10	13.79	52		Bartlett's statistic (corrected)
TOX foci vs. HQ rings	12.83	0.6	12.23	1.213	6	10	14.26	52		P value
TOX ring vs. HQ foci	52.08	1.004	51.07	1.213	6	10	59.56	52		P value summary
TOX ring vs. HQ rings	52.08	0.6	51.48	1.213	6	10	60.04	52		Are SDs significantly different (P < 0.05)?
HQ foci vs. HQ rings	1.004	0.6	0.4041	1.05	10	10	0.5442	52
										ANOVA table	SS	DF	MS	F (DFn, DFd)	P value
										Treatment (between columns)	14356	5	2871	F (5, 52) = 520.7	P<0.0001
Raw data										Residual (within columns)	286.7	52	5.514
										Total	14643	57
key for image renumbering:										Data summary
	number of images taken	excel row								Number of treatments (columns)	6
TOX-HQ	10	til 563								Number of values (total)	58
untreated	10	til 1175
TOX	11	til 1437
original values calculated by RING software
Image	Nucleus	Area	DAPI intensity	gH2AX intensity	gH2AX periphery/center	gH2AX homogeneity	Signal class	53BP1 intensity	gH2AX/53BP1 correlation	p-value
1	1	1500	2569.35	1109.01	-0.12285	0.0066667	uniform	579.007	0.82295	0
1	2	1539	1855.43	479.93	-0.029668	0	uniform	460.874	0.34026	5.1042e-43
1	3	1594	2176.8	529.61	-0.046187	0.0012547	uniform	435.048	0.72387	6.6628e-259
1	4	1522	1807.27	474.397	-0.10566	0.00065703	uniform	505.559	0.87246	0
1	5	1476	1954.66	451.474	-0.001264	0	uniform	435.558	0.25381	3.9452e-23
1	6	1232	1706.01	464.28	0.0053825	0.0056818	uniform	350.198	0.85639	0
1	7	2056	2065.68	542.666	-0.096384	0.006323	uniform	418.11	0.77494	0
1	8	1393	2072.82	459.682	-0.040898	0.0014358	uniform	504.091	0.8175	0
1	9	1546	3201.48	692.569	-0.29278	0.0058215	uniform	410.887	0.7373	2.8162e-265
1	10	1188	2147.71	511.784	-0.13712	0.00084175	uniform	414.505	0.80915	3.9295e-276
1	11	2081	2184.51	629.923	-0.19636	0.0067275	uniform	491.638	0.67293	1.5406e-274
1	12	1803	2372.62	488.158	-0.057368	0.00055463	uniform	473.633	0.65841	1.6288e-224
1	13	2198	2268.34	531.528	-0.092133	0.00090992	uniform	467.485	0.54162	8.4154e-168
1	14	1229	2088.54	515.561	-0.046494	0.002441	uniform	457.343	0.88463	0
1	15	1586	2211.69	474.115	0.0059985	0	uniform	434.839	0.24994	5.1673e-24
1	16	1457	2090.62	468.041	-0.013648	0	uniform	491.714	0.083991	0.0013324
1	17	1112	2220.45	492.753	0.00068266	0	uniform	501.084	0.20154	1.1788e-11
1	18	1762	2289.92	500.418	-0.12424	0.00056754	uniform	433.931	0.43627	8.8819e-83
1	19	1342	1842.29	530.606	-0.023269	0.0022355	uniform	487.588	0.93169	0
1	20	1359	1910.74	476.981	0.0036526	0	uniform	471.649	0.088098	0.0011499
1	21	1758	1674.45	540.24	-0.021243	0.0022753	uniform	478.313	0.89997	0
1	22	1199	2581.05	549.597	-0.15318	0.00083403	uniform	527.381	0.92477	0
1	23	2477	2148.86	488.007	0.025324	0	ring	582.982	-0.066619	0.00090792
1	24	1472	2019.42	625.129	-0.18667	0.0047554	uniform	460.346	0.92386	0
1	25	2566	2523.28	492.567	0.017423	0	ring	549.901	-0.026014	0.18772
1	26	2029	2301.76	472.528	-0.010617	0	uniform	444.012	0.19944	1.1949e-19
1	27	1609	3186.7	773.418	-0.11516	0	uniform	640.843	0.85723	0
1	28	2106	2624.13	507.517	0.031139	0	ring	564.808	0.24506	3.555e-30
1	29	1302	2885.27	604.827	-0.19679	0.0023041	uniform	504.415	0.71184	1.0034e-201
1	30	1840	2566.2	656.277	-0.10396	0.0038043	uniform	642.932	0.86451	0
2	1	1177	1745	386.565	0.015811	0	ring	303.543	0.065735	0.024119
2	2	1241	1927.08	488.686	-0.061488	0.0056406	uniform	332.32	0.59748	5.913e-121
2	3	1428	1819.45	425.515	-0.011617	0	uniform	333.538	0.21706	1.0901e-16
2	4	1543	1861.85	485.624	-0.046766	0.0019443	uniform	386.504	0.61683	1.9834e-162
2	5	1742	2363.41	443.994	-0.049977	0.00057405	uniform	339.914	0.66061	6.3849e-219
2	6	1424	1904.25	494.92	-0.085421	0.0042135	uniform	328.107	0.85251	0
2	7	1812	2559.44	580.613	-0.091959	0.0038631	uniform	362.757	0.71333	9.458e-282
2	8	1101	2638.19	450.915	-0.01475	0	uniform	366.491	0.13758	4.6149e-06
2	9	1294	2071.13	465.392	-0.12961	0.0007728	uniform	366.684	0.72549	6.9747e-212
2	10	1560	1749.8	448.09	-0.03379	0	uniform	352.23	0.08704	0.00057833
2	11	1304	1930.07	448.232	-0.022672	0	uniform	362.153	0.3384	2.68e-36
2	12	1259	1802.08	461.427	-0.0070092	0.0047657	uniform	314.323	0.71144	8.3831e-195
2	13	1339	2313.56	572.662	-0.11324	0.004481	uniform	380.82	0.90322	0
2	14	1657	1977.05	456.582	0.0095335	0	uniform	388.876	0.019589	0.42552
2	15	2180	2484.57	746.4	-0.043183	0.0082569	foci	388.98	0.78558	0
2	16	2402	2549.64	565.365	-0.14861	0.0049958	uniform	420.253	0.69414	0
2	17	1130	2017.23	587.335	-0.21048	0.0061947	uniform	364.31	0.83034	1.0207e-288
2	18	1308	2497.79	483.094	-0.046952	0.0015291	uniform	452.333	0.89488	0
2	19	1375	2507.79	569.831	-0.11451	0.0043636	uniform	417.385	0.90257	0
2	20	1713	2019.54	466.687	0.010602	0	ring	394.211	0.60667	9.7244e-173
2	21	1455	2257.23	621.003	0.21189	0.0027491	ring	440.069	0.91954	0
2	22	2044	3158.17	801.479	-0.014282	0.0097847	foci	462.313	0.79989	0
2	23	1393	2737.73	565.595	-0.12723	0.0021536	uniform	473.966	0.8492	0
2	24	1417	2425.06	469.33	0.019334	0	ring	435.059	0.10556	6.8614e-05
3	1	1020	2347.7	471.125	0.035757	0.00098039	ring	315.084	0.49069	6.5172e-63
3	2	1306	1831.15	461.538	0.064313	0.0038285	ring	343.226	0.6666	1.3346e-168
3	3	1943	2666.44	483.148	-0.062697	0.001544	uniform	409.672	0.48897	2.5168e-117
3	4	2270	1852.3	531.632	-0.15527	0.0039648	uniform	337.134	0.70529	0
3	5	2119	1241.3	441.829	0.019651	0	ring	485.081	0.0034332	0.8745
3	6	2016	2835.68	507.761	-0.042505	0.0019841	uniform	425.686	0.6213	1.3654e-215
3	7	2211	2024.64	635.815	-0.14046	0.0054274	uniform	349.657	0.70095	0
3	8	2397	2254.98	559.051	-0.13784	0.0062578	uniform	371.639	0.79133	0
3	9	1413	2118.4	470.532	0.006061	0	uniform	410.033	0.34118	7.477e-40
3	10	2110	2156.5	681.186	-0.24157	0.0056872	uniform	433.526	0.79374	0
3	11	1403	2204.91	476.502	-0.017581	0.00071276	uniform	423.298	0.47469	9.4735e-80
3	12	1445	2173.35	471.885	0.01058	0	ring	423.771	0.11583	1.0136e-05
3	13	1493	1747.89	555.412	0.075286	0.003349	ring	375.467	0.48072	3.5513e-87
3	14	1491	1873.04	530.093	-0.061871	0.0040241	uniform	433.082	0.88257	0
3	15	1239	2597.49	506.63	-0.034143	0	uniform	438.477	0.41824	1.2146e-53
3	16	2132	2892.74	640.145	-0.2174	0.0042214	uniform	432.236	0.81989	0
3	17	1868	2961.54	474.374	-0.029261	0.0026767	uniform	348.115	0.70505	7.9184e-281
4	1	1260	1851.1	407.485	-0.022145	0	uniform	301.813	0.22844	2.2213e-16
4	2	1886	2390.51	486.91	-0.10409	0.004772	uniform	299.382	0.65616	1.241e-232
4	3	950	2113.2	536.495	-0.10077	0.0021053	uniform	340.777	0.76533	1.3221e-183
4	4	1998	2516.62	548.452	-0.15165	0.007007	foci	318.84	0.64089	1.6323e-231
4	5	1231	1659.73	437.015	0.098542	0.00081235	ring	336.385	0.81799	1.9548e-297
4	6	2066	2441	617.846	-0.2135	0.0058083	uniform	322.166	0.81906	0
4	7	2468	1739.36	416.127	0.0029297	0	uniform	342.159	0.10722	9.3237e-08
4	8	2019	2502.91	519.701	-0.13112	0.0019812	uniform	348.474	0.67173	4.0152e-265
4	9	1150	1717.17	477.784	0.17456	0.0026087	ring	292.134	0.81577	3.0384e-275
4	10	1013	1921.21	494.165	0.017849	0	ring	338.857	0.65952	1.7997e-127
4	11	1608	2548.41	563.8	-0.12618	0.0018657	uniform	334.978	0.58904	8.369e-151
4	12	1930	2032.5	542.415	-0.018835	0.0051813	uniform	323.062	0.65395	6.7386e-236
4	13	1512	2994.09	881.265	-0.10038	0.0079365	foci	343.463	0.16255	2.0446e-10
4	14	1070	2408.67	424.757	0.0010202	0	uniform	354.836	0.13959	4.5819e-06
4	15	3513	2805.05	564.294	-0.089026	0.0068318	uniform	339.252	0.66304	0
4	16	1326	2072.83	452.572	-0.0077285	0	uniform	349.342	0.25592	2.8403e-21
4	17	1094	1969.4	437.366	0.034849	0.00091408	ring	338.162	0.72708	1.4741e-180
4	18	1878	2480.36	489.944	-0.042932	0.001065	uniform	335.276	0.46223	4.8391e-100
4	19	1879	2750.98	507.497	-0.07157	0.0005322	uniform	327.896	0.36359	8.136e-60
4	20	1070	2024.2	464.197	-0.14222	0.0018692	uniform	349.494	0.84676	5.2029e-295
4	21	1271	2015.73	425.69	0.028244	0	ring	411.836	0.10115	0.00030421
4	22	1586	1900.16	471.971	-0.040525	0.00063052	uniform	322.013	0.53872	4.5743e-120
4	23	1460	2012.51	470.45	0.051291	0.0013699	ring	367.686	0.78026	1.8936e-299
4	24	2243	2436.93	840.559	-0.25318	0.0071333	foci	407.685	0.76505	0
4	25	1957	2261.67	509.325	-0.080174	0.00051099	uniform	307.209	0.40338	1.8134e-77
4	26	796	2814.29	747.23	-0.41229	0	uniform	404.7	0.23249	3.1311e-11
4	27	1642	1932.83	520.652	-0.095182	0.0048721	uniform	327.345	0.60409	6.7425e-164
4	28	1793	2822.78	547.629	-0.018131	0.0039041	uniform	388.318	0.6788	1.775e-242
4	29	1123	2646.68	479.962	-0.022009	0.0017809	uniform	378.828	0.83975	1.3875e-299
4	30	2135	1715.92	525.467	-0.018524	0.0042155	uniform	375.26	0.72992	0
4	31	1269	2421.4	465.076	0.020702	0	ring	373.893	0.42741	1.6577e-57
4	32	1837	3052.66	583.2	-0.18092	0.0081655	foci	369.757	0.78971	0
4	33	1316	2438.06	463.396	0.021147	0	ring	383.671	-0.0089316	0.74616
4	34	1733	1871.69	470.897	0.00554	0.0017311	uniform	383.937	0.57355	3.7513e-152
4	35	1717	2487.94	518.538	-0.051578	0	uniform	397.699	0.4437	9.8194e-84
4	36	1281	2181.58	487.885	0.031899	0.0015613	ring	370.333	0.61722	2.2896e-135
4	37	1653	1971.98	528.073	0.14862	0.0012099	ring	374.426	0.08994	0.00025087
4	38	1438	2258.63	593.914	-0.10163	0.0069541	uniform	399.766	0.88337	0
4	39	1379	2235.15	481.31	0.0041542	0.0014503	uniform	355.784	0.68026	5.3187e-188
4	40	1801	3166.17	507.406	-0.03957	0.00055525	uniform	381.929	0.28414	8.5768e-35
4	41	2164	2978.64	547.407	-0.046676	0.0036969	uniform	417.596	0.74306	0
4	42	1375	2264.14	480.988	-0.033919	0.00072727	uniform	423.999	0.66581	7.5475e-177
4	43	1152	2739.07	474.395	0.017216	0	ring	518.377	0.026918	0.36134
4	44	1794	2796.55	574.381	-0.12238	0.0016722	uniform	348.18	0.53218	9.4395e-132
4	45	2067	2346.78	481.22	-0.048952	0.0033866	uniform	315.57	0.78939	0
4	46	4210	2962.03	777.621	-0.1293	0.0097387	foci	452.523	0.67135	0
4	47	1063	2425.86	515.234	-0.020581	0.0037629	uniform	347.39	0.79478	2.3403e-232
4	48	3737	3277	593.858	-0.051542	0.0050843	uniform	437.9	0.55244	1.155e-297
4	49	2951	2226.97	545.559	0.0074136	0.0040664	uniform	411.614	0.30364	5.4958e-64
4	50	1239	2018.54	449.819	-0.012491	0	uniform	438.553	0.10902	0.00012047
4	51	1388	2507	478.012	-0.021868	0	uniform	384.277	0.19577	1.863e-13
4	52	1344	2480.53	558.141	-0.070071	0.0037202	uniform	366.682	0.85051	0
4	53	1397	2161.55	529.737	-0.0032198	0.0042949	uniform	356.135	0.84283	0
4	54	1331	2123.85	549.533	-0.13874	0.0045079	uniform	357.148	0.81404	6.7178e-316
4	55	1518	2486.47	519.754	-0.028973	0.0019763	uniform	412.858	0.49135	4.5496e-93
4	56	1352	2542.11	464.835	0.02145	0	ring	394.136	0.10952	5.4511e-05
4	57	2870	2212.77	494.17	-0.022883	0.002439	uniform	376.337	0.35178	2.2563e-84
4	58	1595	2124.59	461.302	-0.0024929	0	uniform	415.843	0.41454	2.881e-67
4	59	1443	2139.61	477.487	0.019519	0	ring	390.87	0.51905	2.4105e-100
4	60	1652	2139.18	494.887	-0.043618	0.0012107	uniform	337.473	0.57088	1.6956e-143
4	61	1221	2390.55	544.537	-0.038335	0.002457	uniform	375.345	0.78868	8.5981e-260
5	1	1228	1904.86	413.419	0.018188	0	ring	292.42	0.10046	0.00042225
5	2	1333	1644.03	408.978	-0.017527	0.00075019	uniform	263.096	0.73609	7.697e-228
5	3	1327	1827.26	418.604	0.0145	0	ring	286.867	0.044941	0.10176
5	4	1429	1984.79	572.416	-0.10065	0	uniform	330.79	0.57016	5.4476e-124
5	5	1273	1825.98	461.776	-0.013886	0	uniform	286.65	0.3808	3.3759e-45
5	6	1303	1307.98	429.41	-0.026151	0.0015349	uniform	265.678	0.59015	4.199e-123
5	7	1437	1765.31	447.577	-0.035631	0.00069589	uniform	309.842	0.76826	2.7241e-280
5	8	1677	1524.73	561.505	-0.12156	0.0035778	uniform	345.233	0.86782	0
5	9	1391	2405.52	513.84	-0.073829	0	uniform	304.622	0.37748	2.4375e-48
5	10	2076	2653.06	533.995	-0.15856	0.0024085	uniform	315.181	0.53483	5.9176e-154
5	11	1583	1840.81	460.548	-0.02262	0	uniform	326.099	0.39892	1.5685e-61
5	12	1551	1865.54	524.249	-0.11897	0.0032237	uniform	329.806	0.75805	7.8581e-290
5	13	1371	1867.49	618.576	-0.056571	0.0029176	uniform	325.856	0.91067	0
5	14	1955	2864.79	529.753	-0.11718	0.00051151	uniform	336.986	0.45175	6.3406e-99
5	15	2243	2451.01	952.542	-0.29655	0	uniform	420.029	0.44071	3.103e-107
5	16	1329	2236.52	491.257	-0.017488	0	uniform	333.833	0.47827	6.5463e-77
5	17	1235	2369.96	512.509	0.066016	0	ring	345.048	0.86036	0
5	18	1201	2440.29	455.545	0.0015252	0	uniform	326.887	0.23224	3.5876e-16
5	19	3456	1608.89	497.503	0.015097	0.00086806	ring	376.63	0.13536	1.3328e-15
5	20	1615	2272.99	528.654	-0.029043	0	uniform	381.258	0.33631	5.3559e-44
5	21	1791	1853.66	527.949	-0.14238	0.0039084	uniform	351.118	0.85027	0
5	22	1585	2412.07	553.58	-0.096729	0	uniform	379.234	0.64962	1.1311e-190
5	23	1795	1795.72	568.938	-0.12705	0.0027855	uniform	391.366	0.87228	0
5	24	1240	2574.95	498.763	0.01015	0	ring	351.488	0.10227	0.0003098
5	25	1908	2444.24	722.531	-0.097122	0.0010482	uniform	384.431	0.6218	1.4519e-204
5	26	1413	2264.42	491.005	0.023146	0	ring	355.754	0.029469	0.26829
5	27	1338	2447.99	492.495	-0.015899	0.0022422	uniform	335.868	0.73446	3.5497e-227
5	28	1720	2887.36	674.255	-0.28078	0	uniform	382.693	0.70455	3.4636e-258
5	29	2763	2481	487.388	0.020069	0	ring	416.272	0.026676	0.16097
5	30	1604	2952.11	630.035	-0.1728	0	uniform	379.902	0.68381	1.5254e-221
5	31	1212	2689.19	525.56	-0.057689	0.00082508	uniform	348.454	0.6795	6.0885e-165
5	32	1317	2456.39	510.402	-0.013146	0.0007593	uniform	391.922	0.76006	2.0542e-248
5	33	1366	2183.37	506.324	0.0087024	0	uniform	406.796	0.49479	2.968e-85
5	34	1425	2055.04	540.38	-0.099984	0.0014035	uniform	361.714	0.72746	4.8262e-235
5	35	983	2325.02	485.372	-0.097205	0.0010173	uniform	316.465	0.47295	6.2086e-56
5	36	1922	3012.81	715.503	-0.19997	0.0067638	uniform	356.686	0.60764	2.2649e-194
5	37	2814	2595.31	522.113	0.017021	0	ring	459.632	0.0088867	0.63749
5	38	2470	2573.88	568.49	-0.1093	0.0040486	uniform	373.582	0.64521	7.5879e-291
5	39	2919	2455.35	680.437	-0.22088	0.0027407	uniform	406.321	0.74652	0
5	40	1758	2097.08	528.048	0.013474	0	ring	490.315	0.08909	0.00018388
5	41	1291	2163.74	583.163	0.057623	0.0046476	ring	367.225	0.58386	7.8603e-119
5	42	1525	2321.84	596.795	-0.050632	0.0019672	uniform	385.666	0.7707	2.1838e-300
5	43	1151	2094.54	494.257	-0.035235	0	uniform	333.723	0.68932	4.8634e-163
5	44	1227	2756.2	485.759	0.01046	0	ring	371.047	0.21219	5.879e-14
5	45	1388	2251.3	520.388	-0.049907	0.00072046	uniform	371.117	0.76239	2.9346e-264
5	46	2089	2260.87	470.297	-0.029284	0.0019148	uniform	332.264	0.31124	3.7426e-48
5	47	1476	2193.73	517.056	-0.005991	0.001355	uniform	405.021	0.702	1.5483e-219
5	48	1919	1936.48	537.654	0.034239	0.0015633	ring	378.247	0.71202	1.0735e-296
6	1	1160	1909.41	403.52	0.012363	0	ring	271.964	0.071578	0.014755
6	2	1586	2798.65	444.431	-0.09202	0.00063052	uniform	285.845	0.21622	3.1117e-18
6	3	1116	1277.63	384.972	0.02313	0	ring	286.804	0.10824	0.00029192
6	4	997	2229.94	472.205	-0.066036	0	uniform	287.744	0.55261	8.4956e-81
6	5	1640	2402.12	463.29	-0.063399	0	uniform	298.216	0.31017	6.6152e-38
6	6	1508	1578.85	427.383	-0.0021257	0	uniform	294.656	0.44885	1.2242e-75
6	7	2213	2186.78	479.652	-0.069524	0.0040669	uniform	299.315	0.48007	5.9341e-128
6	8	1394	1733.93	448.635	-0.091374	0.00071736	uniform	336.133	0.71983	5.9753e-223
6	9	1478	2398.58	570.473	-0.091817	0.0013532	uniform	311.552	0.47375	1.5039e-83
6	10	2005	2220.11	549.407	-0.054709	0.0054863	uniform	305.908	0.63141	1.6786e-223
6	11	966	2237.76	445.245	-0.018649	0	uniform	296.42	0.5293	7.4469e-71
6	12	3686	2953.56	492.516	-0.044225	0.0021704	uniform	333.874	0.22875	5.7698e-45
6	13	1849	2643.42	549.685	-0.13401	0.00054083	uniform	313.3	0.42735	5.7322e-83
6	14	1178	2444.02	489.033	-0.056567	0	uniform	322.082	0.36521	1.76e-38
6	15	2201	2052.12	508.585	-0.17421	0.0031804	uniform	313.408	0.59913	1.3372e-214
6	16	1199	2390.03	482.515	-0.054399	0.0016681	uniform	337.597	0.78661	6.5356e-253
6	17	1873	2551.94	616.837	-0.25792	0.0010678	uniform	311.782	0.43221	4.1338e-86
6	18	1878	1877.3	670.461	-0.20116	0.001065	uniform	378.646	0.71233	9.1307e-291
6	19	2073	2967.96	496.575	-0.022176	0.00096479	uniform	344.425	0.30202	5.591e-45
6	20	1631	2389.15	484.822	-0.023876	0.00061312	uniform	325.041	0.18552	4.2829e-14
6	21	1597	2335.32	513.45	-0.071176	0	uniform	327.921	0.33819	5.0351e-44
6	22	1238	2209.5	484.174	-0.016827	0.0016155	uniform	331.43	0.80225	3.4781e-279
6	23	1605	2670.21	557.693	-0.094853	0	uniform	342.454	0.38004	2.6305e-56
6	24	1308	2267	469.76	0.012652	0	ring	352.756	-0.045119	0.10288
6	25	1765	2046.81	505.746	-0.016761	0.00056657	uniform	351.85	0.4578	3.7848e-92
6	26	1720	2770.71	574.584	-0.1112	0.0005814	uniform	345.448	0.39606	1.0795e-65
6	27	1610	1927.59	466.529	0.031253	0	ring	335.945	0.27091	1.7688e-28
6	28	1671	2905.14	601.192	-0.18814	0.0017953	uniform	367.33	0.48213	5.3572e-98
6	29	2112	2571.58	992.125	-0.2123	0.0028409	uniform	436.111	0.77564	0
6	30	2646	2783.29	522.138	-0.019689	0	uniform	378.376	0.41324	1.1515e-109
6	31	1944	2976.89	662.269	-0.20243	0.0030864	uniform	352.236	0.46926	4.9933e-107
6	32	1421	1877.69	496.862	-0.047728	0.00070373	uniform	346.603	0.86616	0
6	33	1481	2587.72	627.768	-0.19888	0.0027009	uniform	357.724	0.61543	4.4322e-155
6	34	1740	1764	458.772	0.034479	0	ring	333.563	0.13598	1.2376e-08
6	35	1418	2350.54	517.982	0.025279	0.0021157	ring	347.626	0.78692	3.374e-299
6	36	1656	2412.63	536.932	-0.039893	0	uniform	341.399	0.27222	1.5872e-29
6	37	1668	2729.29	520.652	-0.06452	0	uniform	355.415	0.37128	1.1514e-55
6	38	2140	2625.47	549.648	-0.078788	0.003271	uniform	352.056	0.63174	9.6194e-239
6	39	1430	2136.02	482.38	0.023006	0	ring	375.319	0.14199	6.9645e-08
6	40	2317	2890.96	527.941	-0.087626	0.00043159	uniform	355.485	0.42419	7.4345e-102
6	41	2732	2367.44	622.991	-0.1184	0.0029283	uniform	398.029	0.5605	7.5669e-226
6	42	1968	2956.8	609.015	-0.16203	0.0030488	uniform	311.738	0.35925	5.1008e-61
6	43	1353	2261.71	480.951	0.015645	0	ring	380.831	0.057528	0.034358
6	44	1753	2711.4	573.264	-0.11611	0.00057045	uniform	354.378	0.43018	6.8791e-80
6	45	1650	2275.5	517.916	-0.013324	0.0018182	uniform	360.696	0.47924	1.7116e-95
6	46	2063	3057.66	633.583	-0.20952	0.0048473	uniform	378.983	0.55208	6.3741e-165
6	47	2117	2195.43	649.367	-0.23962	0.0033066	uniform	330.935	0.65095	1.915e-255
6	48	2194	2837.84	506.532	-0.010312	0	uniform	370.76	0.22644	6.5772e-27
6	49	1161	2679.95	463.798	0.012453	0	ring	347.9	0.1598	4.3967e-08
6	50	1632	2198	494.727	-0.022545	0.0012255	uniform	394.34	0.82453	0
6	51	1628	2699.91	582.386	-0.15458	0.0018428	uniform	350.253	0.52164	2.745e-114
6	52	1606	2244.84	524.929	0.018577	0.0012453	ring	382.293	0.80831	0
6	53	1062	2331.64	647.759	-0.062699	0	uniform	379.309	0.76775	3.9453e-207
6	54	1580	2429.43	615.875	-0.21093	0.0031646	uniform	371.344	0.68263	3.2023e-217
6	55	1541	2220.44	519.642	-0.048703	0.0012979	uniform	403.543	0.89539	0
6	56	1502	2306.05	508.925	-0.074036	0.00066578	uniform	393.897	0.77819	2.4762e-305
6	57	1357	2538.38	534.178	-0.13709	0.0014738	uniform	381.004	0.89122	0
6	58	1585	1925.16	479.322	0.0067068	0	uniform	431.493	0.11581	3.7883e-06
6	59	1155	2455.25	491.085	-0.052865	0.0008658	uniform	355.11	0.58739	4.5072e-108
6	60	1235	2479.13	510.078	-0.080613	0.0024291	uniform	364.122	0.85791	0
6	61	1178	2692.69	476.669	0.0015605	0	uniform	343.041	0.37543	9.8527e-41
6	62	1292	2350.97	469.091	0.013631	0	ring	383.836	0.064472	0.020473
6	63	1448	2270.54	495.474	-0.008399	0.00069061	uniform	372.38	0.44698	4.8747e-72
6	64	2176	2390.06	555.619	-0.077247	0.0032169	uniform	378.997	0.50271	1.015e-139
6	65	3910	3114.04	724.754	0.011567	0.0015345	ring	425.878	-0.045338	0.0045747
6	66	1409	2335.82	506.98	0.013962	0.00070972	ring	361.808	0.43671	1.0877e-66
6	67	1363	2357.41	476.961	0.01928	0	ring	360.12	0.1399	2.1534e-07
6	68	1459	2400.62	544.629	0.10035	0.0013708	ring	401.927	0.92536	0
6	69	1169	2536.46	497.499	0.13735	0	ring	329.834	-0.12929	9.2349e-06
6	70	1822	2380.23	520.535	-0.12514	0.0054885	uniform	302.358	0.56355	3.1906e-153
6	71	1011	2253	430.247	0.01314	0	ring	324.284	0.44166	1.617e-49
7	1	1645	1708.6	443.656	-0.04791	0	uniform	262.632	0.41757	2.0508e-70
7	2	1060	1878.69	399.617	0.028556	0	ring	246.749	0.31118	3.124e-25
7	3	1618	1912.44	589.723	-0.16726	0	uniform	304.255	0.48402	8.725e-96
7	4	1247	1789.28	421.645	-0.006731	0	uniform	275.613	0.22429	1.1052e-15
7	5	1355	1840.43	448.23	-0.046263	0	uniform	267.749	0.26733	1.3175e-23
7	6	1632	2004.75	442.471	-0.026943	0	uniform	272.108	0.32679	6.4108e-42
7	7	1722	2334.91	460.871	-0.051452	0.00058072	uniform	270.033	0.31627	2.6268e-41
7	8	1425	1485.42	426.745	0.025687	0	ring	278.738	0.17961	8.5072e-12
7	9	1060	1744.82	421.543	0.0045294	0	uniform	276.086	0.14914	1.0767e-06
7	10	1156	1580.33	414.236	9.6885e-05	0	uniform	262.649	0.04383	0.1364
7	11	994	2092.68	404.418	-0.0074564	0	uniform	266.093	0.12706	5.8868e-05
7	12	1457	1797.85	425.816	0.0017261	0	uniform	274.902	0.14549	2.4262e-08
7	13	1640	1707.05	433.92	-0.017822	0	uniform	274.346	0.18347	6.9982e-14
7	14	1424	1596.23	426.774	0.016787	0	ring	285.848	0.06446	0.014981
7	15	1884	2521.55	441.714	-0.0081955	0.00053079	uniform	289.59	0.32625	5.7091e-48
7	16	2594	2092.36	432.506	-0.0066889	0	uniform	289.937	0.14461	1.3575e-13
7	17	1475	1747.64	470.58	0.0040912	0	uniform	288.484	0.25993	3.3397e-24
7	18	2055	2048.91	500.062	-0.057127	0.00048662	uniform	286.503	0.24396	3.1549e-29
7	19	1332	1840.89	451.984	0.0068965	0.00075075	uniform	300.387	0.67854	2.1161e-180
7	20	1243	1901.65	440.895	-0.016071	0	uniform	287.17	0.61297	3.9442e-129
7	21	1278	2006.67	429.183	0.016092	0	ring	301.3	0.083111	0.0029455
7	22	1065	1721.79	471.429	-0.15738	0.0046948	uniform	273.402	0.66384	2.7757e-136
7	23	1757	2307.57	504.255	-0.078127	0.0011383	uniform	318.512	0.45561	8.9884e-91
7	24	2322	2336.5	443.816	-0.017053	0.001292	uniform	291.338	0.57308	7.797e-203
7	25	1249	1958.39	480.981	0.01861	0.0024019	ring	303.476	0.68127	3.9147e-171
7	26	1190	1598.61	426.534	0.040919	0.00084034	ring	266.071	0.6713	1.0219e-156
7	27	1294	1645.71	427.323	0.016312	0	ring	284.421	0.10961	7.7834e-05
7	28	1239	1774.15	436.931	0.015028	0	ring	290.151	0.051774	0.068488
7	29	1287	2080.11	511.763	0.0023412	0.002331	uniform	302.127	0.57774	1.8089e-115
7	30	1273	2163	437.291	0.011775	0	ring	289.037	0.090251	0.0012664
7	31	1510	1479.13	464.151	-0.010713	0.0013245	uniform	306.776	0.39759	2.3254e-58
7	32	942	1929.79	545.897	0.06581	0	ring	357.327	0.12078	0.00020256
7	33	1751	2831.73	494.941	-0.082181	0.0005711	uniform	307.146	0.43508	8.7178e-82
7	34	1528	1949.41	455.798	0.028678	0	ring	346.813	-0.0088759	0.72883
7	35	1806	2503.61	581.57	-0.1427	0.0011074	uniform	313.203	0.41139	1.0562e-74
7	36	1375	2132.57	470.639	0.010703	0	ring	320.502	0.43186	1.429e-63
7	37	2325	2556.15	455.567	0.020789	0	ring	313.118	0.038775	0.061573
7	38	1321	2175.85	445.062	0.021596	0	ring	305.989	0.073745	0.0073312
7	39	1426	2135.7	467.203	0.010652	0	ring	320.61	0.12384	2.7249e-06
7	40	1434	2086.13	496.56	-0.014	0	uniform	372.224	0.3098	2.8459e-33
7	41	1537	2197.66	485.077	-0.054641	0.00065062	uniform	325.365	0.56129	2.6978e-128
7	42	1390	2461.38	493.56	-0.03733	0	uniform	348.006	0.21049	2.2019e-15
7	43	1937	2641	530.214	-0.078282	0	uniform	319.878	0.32008	2.1693e-47
7	44	1894	2266.7	621.957	-0.12009	0.00052798	uniform	376.408	0.63281	1.9245e-212
7	45	1984	3009.65	515.589	-0.068178	0.00050403	uniform	333.689	0.46712	4.3582e-108
7	46	1638	1752.73	482.349	-0.0007022	0	uniform	346.971	0.19226	4.2025e-15
7	47	1182	2463.45	455.217	0.026327	0	ring	325.586	0.044552	0.12581
7	48	1332	1857.97	476.807	0.013517	0	ring	326.827	0.2516	1.1177e-20
7	49	1482	2264.66	474.634	0.02347	0	ring	330.945	0.06248	0.016145
7	50	2354	2668.91	543.115	-0.10347	0.0012744	uniform	341.585	0.54906	1.7226e-185
7	51	2150	2481.73	502.204	-0.054106	0.00046512	uniform	329.055	0.39825	1.2143e-82
7	52	1576	2069.79	487.65	0.010033	0	ring	340.849	0.093736	0.0001942
7	53	1677	2029.85	506.489	-0.013412	0	uniform	336.215	0.34534	3.6322e-48
7	54	1312	2225.8	485.816	-0.018481	0.0007622	uniform	319.443	0.73959	1.6517e-227
7	55	1343	2379.54	484.675	-0.055991	0	uniform	324.552	0.5274	5.0637e-97
7	56	2141	3023.87	520.355	-0.0097597	0.00093414	uniform	359.815	0.65573	2.1863e-263
7	57	2095	3005.19	512.696	-0.039313	0.0019093	uniform	362.952	0.73543	0
7	58	1310	1743.84	439.801	0.0090739	0	uniform	316.471	0.082255	0.0028887
7	59	2283	2486.64	567.534	-0.081506	0.0017521	uniform	318.017	0.26386	1.1377e-37
7	60	1729	2059.88	507.887	-0.012334	0	uniform	363.501	0.18611	6.121e-15
7	61	2464	1720.55	478.125	0.0065191	0.00040584	uniform	360.488	0.020481	0.30952
7	62	1595	2176.68	487.972	0.014625	0	ring	364.644	0.076142	0.0023428
7	63	1637	1858.27	484.828	0.0043507	0	uniform	364.721	0.5549	7.6271e-133
7	64	1037	2311.75	450.754	0.015031	0	ring	337.142	0.16852	4.7769e-08
7	65	1304	2489.85	487.983	0.0014801	0	uniform	351.515	0.3928	2.3336e-49
7	66	1432	1961.94	520.124	-0.037225	0	uniform	369.437	0.36669	8.2918e-47
7	67	1292	2250.13	474.848	0.012101	0	ring	353.468	0.063505	0.022444
7	68	2057	3052.57	566.067	-0.10682	0.0014584	uniform	355.313	0.45715	9.3022e-107
7	69	1055	2080.03	434.275	0.00048608	0	uniform	313.697	0.22658	9.4816e-14
7	70	1799	3120.24	560.917	-0.14379	0.0011117	uniform	328.563	0.50181	2.3435e-115
7	71	2252	2887.74	600.125	-0.013795	0.0026643	uniform	344.214	0.52826	4.3581e-162
7	72	1216	2192.41	464.633	0.023353	0	ring	293.863	0.54485	5.9654e-95
7	73	1182	2699.54	485.906	0.036199	0	ring	345.267	0.32598	1.1551e-30
7	74	1436	2091.91	471.093	0.013194	0	ring	346.058	0.13303	4.2135e-07
7	75	1498	2370.37	587.174	-0.18109	0.0053405	uniform	299.139	0.67209	1.8635e-197
7	76	2225	2395.35	642.857	-0.18708	0.0017978	uniform	347.529	0.62864	5.0218e-245
7	77	2373	2499.58	515.39	-0.10333	0.0029499	uniform	310.148	0.5135	8.1418e-160
7	78	958	2680.73	432.039	-0.056608	0	uniform	266.695	0.45924	3.7796e-51
7	79	1797	2400.06	497.328	-0.14976	0	uniform	328.954	0.52454	1.3465e-127
7	80	944	2938.25	495.763	-0.052161	0	uniform	334.317	0.43022	8.162e-44
8	1	1990	2088.43	450.943	-0.013159	0.0015075	uniform	262.917	0.40017	2.0567e-77
8	2	1071	1266.45	377.139	0.036638	0	ring	237.517	0.39801	5.632e-42
8	3	1637	2753.66	514.949	0.11661	0	ring	289.682	0.028748	0.24504
8	4	1447	1452.46	433.122	0.026201	0	ring	280.894	0.38515	2.2469e-52
8	5	1221	2007.03	446.483	0.014336	0	ring	293.965	0.39559	5.1318e-47
8	6	1538	1891.58	449.209	0.020393	0	ring	283.332	0.21088	6.4056e-17
8	7	1015	2431.65	453.259	0.013148	0	ring	288.51	0.071982	0.021823
8	8	1265	1562.77	440.309	0.003667	0	uniform	288.347	0.39301	5.5232e-48
8	9	2821	1710.08	456.96	-0.024689	0	uniform	298.323	0.29814	5.234e-59
8	10	1775	2585	477.022	-0.055414	0.0022535	uniform	258.866	0.36666	1.3356e-57
8	11	2040	2546.06	557.124	-0.095497	0.002451	uniform	310.652	0.52895	1.8877e-147
8	12	1377	1797.03	437.32	0.016125	0	ring	284.139	0.25944	1.288e-22
8	13	1120	2355.8	504.488	-0.050931	0	uniform	302.069	0.56425	3.7706e-95
8	14	1649	2155.6	440.395	-0.0069746	0	uniform	272.641	0.11962	1.1093e-06
8	15	1204	1979.84	475.576	-0.058841	0.00083056	uniform	296.244	0.69961	1.1123e-177
8	16	2062	2479.68	470.029	-0.050143	0.00048497	uniform	273.844	0.34056	3.6988e-57
8	17	1341	1797.63	486.879	-0.04204	0.0014914	uniform	292.723	0.77144	3.6321e-265
8	18	1737	2441.95	504.167	-0.056013	0	uniform	304.749	0.38905	7.2354e-64
8	19	1951	2696.84	540.729	-0.082375	0.00051256	uniform	304.03	0.25275	8.1557e-30
8	20	1263	1961.37	448.708	0.022036	0	ring	299.389	0.063022	0.025109
8	21	1214	2278.17	467.219	0.031603	0	ring	308.404	0.028143	0.32721
8	22	1463	2005.99	488.742	-0.023551	0.0013671	uniform	303.27	0.61102	1.8309e-150
8	23	1508	2159.69	544.96	-0.14754	0.0026525	uniform	302.168	0.66883	3.67e-196
8	24	1385	2108.52	480.149	-0.020964	0	uniform	305.361	0.46797	2.6981e-76
8	25	2129	2660.97	565.109	-0.019566	0.0018788	uniform	322.298	0.58776	5.1533e-198
8	26	1119	2092.92	520.925	-0.0042347	0.002681	uniform	295.091	0.72698	1.4202e-184
8	27	1300	2235.67	487.148	0.017668	0	ring	308.455	0.085537	0.0020234
8	28	1399	2136.6	482.426	-0.0086588	0	uniform	300.58	0.16983	1.6276e-10
8	29	2228	1818.26	602.832	-0.23467	0.0044883	uniform	287.011	0.58976	7.0653e-209
8	30	1762	2561.8	628.435	-0.20248	0	uniform	322.772	0.57716	4.8372e-157
8	31	1401	2693.9	523.769	-0.035066	0	uniform	318.754	0.38687	3.0617e-51
8	32	2432	2536.39	517.312	-0.0074981	0.00082237	uniform	319.244	0.26027	6.0129e-39
8	33	1853	3105.74	492.658	-0.023183	0	uniform	301.18	0.20007	3.4776e-18
8	34	2061	2996.66	561.087	-0.054555	0.0038816	uniform	313.686	0.67563	6.7331e-275
8	35	1938	2861.36	708.002	-0.24254	0.004128	uniform	328.5	0.1997	6.9855e-19
8	36	1318	2276.66	501.734	-0.036101	0	uniform	301.316	0.53895	3.5596e-100
8	37	1921	3053.05	507.44	-0.011944	0	uniform	312.236	0.20494	1.157e-19
8	38	1390	2220.06	482.707	-0.028144	0	uniform	284.204	0.48666	1.5137e-83
8	39	1348	2320.48	485.749	0.018232	0	ring	323.566	0.081498	0.0027498
8	40	1315	2416.22	481.695	0.015917	0	ring	311.88	0.10799	8.7116e-05
8	41	1810	2276.12	555.794	-0.060734	0.00055249	uniform	314.145	0.41546	1.836e-76
8	42	1207	2428.74	482.553	0.037458	0	ring	328.866	0.020131	0.48471
8	43	1495	1826.1	451.279	-0.011813	0	uniform	295.544	0.16525	1.2885e-10
8	44	2738	3030.39	566.428	-0.16125	0	uniform	323.326	0.55336	1.7305e-219
8	45	1411	2182.63	472.344	0.0217	0	ring	315.332	0.066783	0.012102
8	46	1399	1654.29	427.003	0.01835	0	ring	278.918	0.089861	0.00076574
8	47	1437	2161.63	497.45	-0.016618	0.0020877	uniform	315.789	0.72787	2.1388e-237
9	1	1117	1114.01	362.183	-0.0070106	0.0017905	uniform	220.868	0.69642	7.4117e-163
9	2	1287	1475.28	373.881	0.0078471	0	uniform	258.378	0.10538	0.00015221
9	3	1873	1615.97	561.203	-0.17437	0	uniform	294.227	0.37435	2.2433e-63
9	4	1912	2075.32	426.674	-0.016148	0.00052301	uniform	276.55	0.28568	3.1066e-37
9	5	1109	1567.8	475.372	-0.028774	0.0018034	uniform	279.876	0.58667	1.5789e-103
9	6	2477	1616.88	386.909	0.001108	0	uniform	304.352	0.15094	4.2942e-14
9	7	1821	2328.6	426.373	-0.0019743	0.00054915	uniform	291.474	0.44025	3.3696e-87
9	8	1680	1877.37	374.571	-0.002196	0	uniform	250.293	0.24769	6.6506e-25
9	9	888	2319.95	416.215	-0.015769	0	uniform	302.819	0.072178	0.031504
9	10	1142	1662.13	388.871	0.0025076	0	uniform	267.069	0.13505	4.653e-06
9	11	1004	2113.84	412.434	-0.00034681	0	uniform	277.382	0.17229	3.9404e-08
9	12	1943	2383.34	464.964	-0.074656	0.0010293	uniform	298.345	0.54671	7.1034e-152
9	13	2037	2366.01	446.906	-0.023072	0.0014728	uniform	309.956	0.39793	2.9308e-78
9	14	1200	1948.37	415.931	0.0088207	0	uniform	267.911	0.18666	7.1922e-11
9	15	1454	1682.63	418.594	0.0025355	0.00068776	uniform	283.621	0.41175	1.351e-60
9	16	1599	1766.7	447.464	-0.016258	0.00062539	uniform	320.511	0.50081	2.9008e-102
9	17	2097	2498.85	450.272	-0.031804	0.00047687	uniform	314.37	0.35393	6.3818e-63
9	18	1653	2194.98	505.074	0.0084666	0.00060496	uniform	331.056	0.46185	4.1183e-88
9	19	1867	2840.87	549.754	-0.1169	0.0021425	uniform	340.721	0.66426	5.4008e-238
9	20	1772	2464.02	488.076	-0.068748	0	uniform	328.968	0.39637	9.6816e-68
9	21	1431	1851.02	433.461	-0.0034911	0	uniform	314.451	0.061224	0.020549
9	22	1643	1638.98	426.049	-0.006229	0	uniform	357.009	0.079953	0.0011806
9	23	1688	1873.54	439.125	0.0042346	0	uniform	312.514	0.18963	3.9509e-15
9	24	1333	1931.05	488.837	-0.05074	0.0015004	uniform	319.641	0.86762	0
9	25	1880	2897.33	509.505	-0.013152	0.0010638	uniform	338.833	0.26454	1.7877e-31
9	26	1891	2782.93	663.839	-0.26145	0.0031729	uniform	344.935	0.62228	3.7312e-203
9	27	2234	2451.26	510.219	-0.11636	0.0017905	uniform	370.965	0.54607	7.4119e-174
9	28	1834	2254.03	487.108	-0.1438	0.0016358	uniform	302.803	0.46248	7.4093e-98
9	29	1131	1814.35	431.847	0.025571	0.00088417	ring	297.683	0.74378	9.7585e-200
9	30	739	2709.42	619.502	-0.43497	0	uniform	342.821	0.1058	0.0039857
9	31	1742	2659.97	506.996	-0.021062	0.00057405	uniform	333.829	0.59486	3.1192e-167
9	32	1498	1508.67	406.893	-0.0036613	0	uniform	332.545	0.089231	0.000545
9	33	772	2662.68	562.093	-0.19538	0	uniform	348.343	0.11734	0.0010893
9	34	1716	2606.42	482.973	-0.091065	0	uniform	313.121	0.46828	3.0278e-94
9	35	1455	1614.18	412.269	-0.0034314	0	uniform	319.792	0.19935	1.6559e-14
9	36	1922	2468.69	500.051	-0.070365	0.0020812	uniform	336.996	0.54896	1.0142e-151
9	37	1420	2560.27	465.989	-0.036392	0	uniform	322.82	0.36178	3.7373e-45
9	38	1583	1723.1	412.514	-0.041431	0.0012634	uniform	289.294	0.57953	1.0969e-142
9	39	1341	2038.48	473.493	-0.08183	0.00074571	uniform	337.975	0.87394	0
9	40	1555	1655.9	420.41	0.012114	0	ring	299.455	0.088223	0.00049591
9	41	1300	1874.4	452.496	-0.024198	0.00076923	uniform	316.632	0.75407	3.0825e-239
9	42	1899	2347.33	544.075	-0.15022	0.0036862	uniform	293.92	0.60956	1.3323e-193
9	43	1992	2695.96	529.362	-0.12875	0.00251	uniform	332.388	0.65571	3.7081e-245
9	44	1694	2116.22	506.58	-0.071109	0.00059032	uniform	338.664	0.52089	1.8747e-118
9	45	1422	1492.37	407.397	-0.014613	0	uniform	331.377	0.25829	4.1727e-23
9	46	1616	2432.22	413.218	-0.041679	0	uniform	273.818	0.31779	3.0215e-39
9	47	1149	2023.73	449.932	-0.059953	0.0017406	uniform	300.101	0.80702	1.1876e-264
9	48	1073	2001.69	403.79	0.025851	0	ring	304.84	0.045637	0.13519
9	49	2583	2216.58	450.226	-0.0062929	0.00038715	uniform	310.316	0.34429	8.8399e-73
9	50	1330	1740.01	413.685	-0.0026067	0	uniform	279.88	0.47	4.836e-74
10	1	1571	1282.96	448.183	-0.16001	0	uniform	290.258	0.63435	1.2477e-177
10	2	1150	1343.85	404.738	-0.032982	0.00086957	uniform	273.963	0.84867	7.8181e-320
10	3	1074	1326.2	373.656	0.011729	0.0037244	ring	259.433	0.84014	4.1718e-287
10	4	1249	1319.96	354.752	0.015822	0	ring	292.857	0.021151	0.45515
10	5	1255	1425.53	374.775	-0.0027468	0	uniform	307.378	0.13422	1.826e-06
10	6	2787	1234.61	380.197	-0.0073603	0.0010764	uniform	297.247	0.48175	6.269e-162
10	7	1706	2007.17	467.973	-0.14554	0.00058617	uniform	278.54	0.52771	6.2154e-123
10	8	1599	1067.11	388.654	0.016111	0	ring	351.489	0.044073	0.078092
10	9	1300	1393.46	376.702	-0.018656	0	uniform	350.31	0.18264	3.2534e-11
10	10	2498	1469.87	382.89	0.010667	0.00080064	ring	311.879	0.55271	7.5952e-200
10	11	3605	2259.39	569.583	-0.14713	0.0066574	uniform	347.348	0.71424	0
10	12	2152	1818.38	475.106	-0.098954	0.0013941	uniform	292.743	0.51647	4.6982e-147
10	13	1369	1633.23	392.134	-0.015249	0	uniform	324.832	0.13171	1.0071e-06
10	14	1429	1496.57	426.034	-0.018402	0.0020994	uniform	298.786	0.87477	0
10	15	2915	1542.78	408.432	-0.026933	0	uniform	351.644	0.29093	5.8166e-58
10	16	1553	1456.12	426.495	-0.016089	0	uniform	285.983	0.32784	3.1065e-40
10	17	1228	1771.6	403.964	-0.015597	0	uniform	295.781	0.68207	7.8246e-169
10	18	1312	1648.67	461.848	-0.082765	0.0015244	uniform	303.015	0.82689	0
10	19	1322	1215.25	373.694	0.0048716	0	uniform	372.919	0.0039119	0.887
10	20	2114	2216.04	520.255	-0.088637	0.0047304	uniform	332.265	0.69539	2.1673e-305
10	21	2087	1251.74	972.913	0.50128	0.0014375	ring	403.1	-0.095251	1.3081e-05
10	22	1211	1890.99	465.49	-0.15423	0.0033031	uniform	316.422	0.87751	0
10	23	1685	2266.92	448.878	-0.062496	0.00059347	uniform	327.323	0.32038	1.5903e-41
10	24	2472	1652.91	649.161	-0.15199	0.0040453	uniform	408.916	0.65897	7.6835e-308
10	25	1405	1922.96	435.656	0.016524	0.0014235	ring	333.42	0.65407	2.6827e-172
10	26	1880	2277.03	610.898	-0.1793	0.0047872	uniform	415.916	0.64945	1.1316e-225
10	27	1368	1926.54	422.914	-0.021794	0	uniform	391.081	0.51081	8.7005e-92
10	28	2285	2174.54	436.394	0.0057016	0.00043764	uniform	374.934	0.19666	2.3464e-21
10	29	2131	2491.4	446.983	-0.14522	0.0023463	uniform	324.022	0.66005	8.5162e-267
10	30	1003	2419.07	441.887	-0.0015774	0	uniform	341.4	0.64293	4.5821e-118
10	31	3045	3027.9	650.347	-0.10839	0.0029557	uniform	360.115	0.24159	1.0847e-41
10	32	2021	2728.46	568.437	-0.10442	0.0054429	uniform	338.481	0.65529	2.8192e-248
10	33	1157	2325.61	443.28	0.0048652	0	uniform	399.424	0.17926	8.2213e-10
10	34	1479	2295.06	543.784	-0.18875	0	uniform	449.702	0.75505	4.7898e-273
10	35	1449	1979.67	454.695	-0.091137	0.00069013	uniform	319.563	0.89158	0
10	36	1499	1853.63	423.614	-0.0091379	0	uniform	350.687	0.12741	7.4665e-07
10	37	1275	2146.46	461.111	0.024062	0.0023529	ring	334.502	0.83314	0
10	38	1505	1915.7	435.731	-0.031205	0.00066445	uniform	329.949	0.67173	4.4026e-198
10	39	1310	1854	461.482	0.098469	0.00076336	ring	364.247	-0.044382	0.10836
10	40	1248	2341.74	453.474	-0.036032	0	uniform	345.621	0.76363	5.3573e-239
10	41	2243	2243.81	491.598	-0.14153	0.002675	uniform	303.098	0.70107	0
10	42	2049	2742.24	553.369	-0.18289	0.0068326	uniform	351.134	0.76822	0
10	43	1289	1854.38	412.64	0.0087024	0	uniform	369.216	0.2023	2.2677e-13
10	44	1610	1712.83	431.393	-0.042627	0.0018634	uniform	348.184	0.81479	0
10	45	1652	2039.23	443.55	-0.066886	0.0012107	uniform	332.115	0.59026	1.1281e-155
10	46	1731	2160.55	436.285	-0.061349	0.0011554	uniform	306.784	0.45674	6.0198e-90
10	47	1216	2232.23	448.512	-0.12713	0.0016447	uniform	311.44	0.87237	0
10	48	2578	2146.4	442.511	-0.043723	0.0019395	uniform	336.327	0.81865	0
10	49	1739	1706	428.493	-0.063673	0.00057504	uniform	313.738	0.67633	6.7183e-233
11	1	1589	2385.81	371.057	0.0062131	0	uniform	535.268	0.057059	0.022932
11	2	1080	1825.63	385.781	-0.021944	0	uniform	578.392	0.36498	2.2702e-35
11	3	1051	1891.46	383.404	0.0003975	0	uniform	535.689	0.077232	0.01226
11	4	1090	1734.39	379.053	0.020049	0	ring	567.257	0.10482	0.00052764
11	5	1120	1729.34	376.396	0.0071183	0	uniform	478.096	0.13869	3.1822e-06
11	6	1049	1814.18	370.874	0.026933	0.00095329	ring	518.012	0.52751	3.3704e-76
11	7	900	2221.79	392.098	0.01531	0	ring	526.069	-0.019684	0.55535
11	8	1921	2303.71	458.139	-0.090505	0	uniform	579.106	0.58633	8.9082e-178
11	9	1102	1735.87	396.033	0.018434	0	ring	811.5	0.12933	1.6572e-05
11	10	1158	1895.8	390.303	-0.0046485	0	uniform	476.281	0.23032	2.0853e-15
11	11	1337	1550.21	387.211	0.022889	0	ring	549.001	0.044912	0.10069
11	12	1580	2621.22	482.546	-0.17799	0	uniform	576.946	0.77177	1.4669e-312
11	13	915	2252.83	405.834	0.091371	0	ring	510.557	0.097264	0.0032286
11	14	1192	1782.98	393.066	0.025644	0	ring	629.659	0.054634	0.059339
11	15	1273	1758.87	404.626	-0.0091614	0	uniform	742.25	0.62603	1.8344e-139
11	16	1476	1630.74	393.088	0.01544	0	ring	673.066	-0.022769	0.38204
11	17	1806	2674.16	509.725	-0.17294	0.00055371	uniform	571.938	0.77615	0
11	18	1928	2446.82	438.015	-0.024297	0	uniform	585.843	0.33393	1.9356e-51
11	19	1573	2386.31	473.387	-0.069463	0.00063573	uniform	592.123	0.63622	3.25e-179
11	20	2001	2333.14	470.953	-0.052611	0	uniform	541.097	0.50747	1.9598e-131
11	21	2079	2699.68	421.465	-0.0071535	0	uniform	559.677	0.21386	6.2165e-23
11	22	1090	2182.67	383.411	0.0061711	0	uniform	506.562	0.13223	1.1886e-05
11	23	1910	2621.68	400.983	-0.033395	0.00052356	uniform	511.075	0.28426	7.8941e-37
11	24	1889	2787.59	500.969	-0.13834	0	uniform	674.89	0.69417	9.9531e-272
11	25	1314	2001.64	427.22	0.002266	0	uniform	728.803	0.020389	0.46024
11	26	1296	2161.37	424.334	0.0042224	0	uniform	647.216	0.05275	0.057633
11	27	1426	2194.68	437.751	-0.023015	0	uniform	626.946	0.32366	3.9316e-36
11	28	1553	2569.8	529.645	-0.16448	0.0012878	uniform	773.489	0.85622	0
11	29	1279	2287.73	417.399	0.0092553	0	uniform	581.033	0.032967	0.23873
11	30	1623	2719.26	510.638	-0.19716	0.0012323	uniform	575.633	0.72567	1.6155e-265
11	31	1609	2730.59	522.811	-0.14028	0.0006215	uniform	770.567	0.74086	4.5435e-280
11	32	1716	2883.03	502.985	-0.13638	0.0011655	uniform	677.713	0.65469	1.4377e-210
11	33	1750	2427.57	581.623	-0.28597	0.0011429	uniform	543.029	0.75682	0
11	34	1266	2163.38	429.885	-0.0013951	0	uniform	684.159	0.1863	2.3765e-11
11	35	1293	2294.44	432.077	0.0041038	0	uniform	568.359	0.18889	7.5289e-12
11	36	1648	1863.07	415.449	0.017604	0	ring	733.09	0.030451	0.21663
11	37	1319	2175.55	425.335	0.015084	0	ring	619.117	0.040366	0.14286
11	38	1821	3086.07	479.27	-0.091084	0	uniform	624.595	0.65729	1.0278e-225
11	39	1636	2535.41	441.425	-0.035516	0	uniform	770.589	0.39082	7.7586e-61
11	40	1180	2590.83	458.15	0.0067419	0	uniform	656.898	0.13461	3.4795e-06
11	41	1360	2594.49	467.34	-0.075069	0	uniform	685.695	0.43318	2.6014e-63
11	42	1388	2241.51	431.962	0.0027091	0	uniform	741.269	0.089209	0.00087727
11	43	1134	2691.6	431.283	0.0060974	0	uniform	651.52	0.10019	0.00072873
11	44	1278	2333.25	441.777	-0.0012521	0	uniform	995.224	0.090089	0.0012641
11	45	2861	2785.67	492.619	-0.099025	0.0013981	uniform	866.817	0.16477	7.3048e-19
11	46	1891	2587.89	514.855	-0.14644	0.0010576	uniform	678.916	0.72054	1.0997e-302
11	47	1201	2573.7	435.286	-0.013175	0	uniform	708.865	0.1683	4.399e-09
11	48	1112	2337.27	422.206	0.011522	0	ring	707.425	0.074505	0.012949
11	49	1293	2423.78	429.484	0.0030684	0	uniform	731.183	0.10913	8.425e-05
11	50	2160	2212.78	732.37	-0.086222	0.0069444	uniform	968.249	0.92338	0
11	51	1839	2687.96	556.563	-0.17186	0.00054377	uniform	770.739	0.74967	0
11	52	1656	2264.07	495.856	-0.1155	0	uniform	642.769	0.66511	5.0046e-212
11	53	1295	2213.99	425.41	0.011073	0	ring	683.174	0.095241	0.00059946
11	54	1176	2340.25	420.616	-0.020853	0	uniform	615.573	0.091555	0.0016726
11	55	1260	2437.51	440.109	-0.023793	0	uniform	730.554	0.45886	1.2703e-66
12	1	1470	2584.02	413.206	0.00038218	0.00068027	uniform	697.231	0.30669	2.1921e-33
12	2	2293	1421.28	471.923	-0.020931	0.0030528	uniform	736.495	0.51117	6.9853e-153
12	3	1024	2127.31	431.922	-0.0088928	0	uniform	656.814	0.10958	0.00044332
12	4	1570	2397.7	545.574	-0.19685	0.0012739	uniform	744.914	0.73389	1.1923e-265
12	5	1297	1603.48	415.025	0.0069752	0	uniform	625.508	0.0064987	0.81512
12	6	1207	2029.18	459.864	-0.0016105	0.0008285	uniform	763.794	0.84625	0
12	7	1251	3043.31	573.464	-0.22424	0	uniform	863.289	0.84554	0
12	8	1153	1917.6	443.444	-0.011237	0	uniform	678.176	0.2163	1.1311e-13
12	9	1848	2299.72	555.96	-0.07433	0.0027056	uniform	699.952	0.64478	1.0921e-217
12	10	1451	2768.04	525.888	-0.13654	0.0013784	uniform	711.569	0.56907	2.7356e-125
12	11	1369	2129.59	485.796	-0.050722	0.00073046	uniform	806.549	0.78307	3.117e-284
12	12	1647	3034.81	574.105	-0.10955	0	uniform	871.187	0.70579	1.4925e-248
12	13	1411	2677.58	481.819	-0.10458	0	uniform	643.791	0.62161	1.2539e-151
12	14	1676	2525.04	463.41	-0.026128	0	uniform	644.698	0.52502	2.2359e-119
12	15	1748	2157.71	480.857	-0.065092	0	uniform	664.331	0.50791	2.8134e-115
12	16	1261	2401.11	608.127	0.061856	0	ring	911.817	0.73945	1.3348e-218
12	17	2805	3478.64	546.052	-0.10639	0	uniform	883.433	0.59061	2.0217e-263
12	18	1745	2207.77	490.092	-0.059308	0	uniform	698.691	0.49757	8.3031e-110
12	19	1334	2620.9	464.677	-0.027553	0	uniform	728.289	0.32149	1.8788e-33
12	20	1153	2688.16	481.809	0.02191	0	ring	753.63	0.12546	1.9348e-05
12	21	2803	3417.15	512.261	-0.04801	0.00071352	uniform	809.127	0.4813	1.6564e-162
12	22	1454	2266.81	485.032	0.025037	0	ring	792.298	0.023041	0.37998
12	23	1465	2315.77	475.536	-0.025559	0	uniform	742.756	0.29653	4.0195e-31
12	24	1640	2165.8	470.278	-0.018731	0	uniform	688.457	0.22703	1.2902e-20
12	25	1284	2386.38	466.998	0.028416	0	ring	624.623	0.24057	2.3187e-18
12	26	3056	3395.87	529.856	-0.083273	0	uniform	858.197	0.51484	1.6501e-206
12	27	1439	2195.91	451.329	0.0086936	0	uniform	695.039	0.11271	1.8235e-05
12	28	1755	2374.83	602.567	-0.19341	0	uniform	652.603	0.72329	3.3499e-284
12	29	2550	2241.92	439.215	-0.0011474	0	uniform	977.208	0.18176	2.2246e-20
13	1	1045	1929.32	393.134	0.028776	0	ring	814.565	-0.056673	0.067055
13	2	942	2219.72	399.624	-0.0085444	0	uniform	746.386	0.22631	2.0927e-12
13	3	1585	2152.37	438.761	-0.08396	0.0012618	uniform	650.804	0.54267	4.5405e-122
13	4	1314	1625.74	400.696	-0.019239	0	uniform	624.511	0.23724	2.8785e-18
13	5	1689	2308.04	460.812	-0.1067	0.00059207	uniform	782.819	0.60357	3.5808e-168
13	6	1166	1562.62	384.878	0.0032781	0	uniform	640.025	0.0086502	0.76794
13	7	1225	2925.82	466.281	-0.10371	0	uniform	715.368	-0.079785	0.0052047
13	8	2923	2823.25	560.34	-0.20081	0.0023948	uniform	948.062	0.77562	0
13	9	1714	2332.51	413.876	-0.015396	0	uniform	718.478	0.24849	1.5584e-25
13	10	845	2343.9	411.483	-0.0085909	0	uniform	748.039	0.17907	1.6059e-07
13	11	1128	1779.5	394.072	0.0082663	0	uniform	687.282	0.082921	0.0053251
13	12	1055	1789.68	390.979	-0.00033136	0	uniform	582.692	0.090173	0.0033744
13	13	954	2143.4	399.256	0.0074602	0	uniform	694.601	0.10744	0.00088839
13	14	1992	1883.8	438.046	-0.053429	0.001004	uniform	795.916	0.52407	5.9993e-141
13	15	991	2122.63	409.97	0.039091	0	ring	816.351	-0.048518	0.12693
13	16	629	2675.32	438.536	-0.053953	0	uniform	644.622	-0.036281	0.36367
13	17	1214	1671.14	398.706	0.013805	0	ring	746.021	0.062076	0.03056
13	18	633	2740.23	446.547	-0.064659	0	uniform	671.597	-0.0074063	0.85247
13	19	1355	2243.19	508.495	-0.081752	0.00073801	uniform	856.544	0.6481	2.9268e-162
13	20	1102	2159.56	411.279	-0.0011221	0	uniform	767.971	0.10976	0.00026161
13	21	1162	1468.65	382.653	0.00035588	0	uniform	691.673	0.093444	0.0014283
13	22	2417	2645.06	778.447	-0.14045	0.0041374	uniform	1247.64	0.84409	0
13	23	1066	2073.53	425.382	0.006488	0	uniform	894.127	0.13605	8.2917e-06
13	24	1606	1702.47	446.099	-0.032834	0	uniform	757.091	0.46218	8.5877e-86
13	25	1666	2375.42	504.905	-0.083578	0	uniform	773.711	0.63967	2.1572e-192
13	26	1598	1501.05	418.788	0.0021464	0	uniform	715.955	0.25808	9.916e-26
13	27	1684	2693.09	426.667	-0.004502	0.0011876	uniform	759.376	0.24805	4.9743e-25
13	28	1841	2573.45	469.69	-0.10052	0.00054318	uniform	804.09	0.62297	2.1591e-198
13	29	1166	1595.27	395.722	0.008861	0	uniform	757.783	0.008032	0.7841
13	30	1107	2253.29	421.197	0.020526	0	ring	858.8	-0.026676	0.37523
13	31	1272	1985.69	442.323	0.017638	0.00078616	ring	901.115	0.63691	1.1487e-145
13	32	1342	2078.28	566.658	-0.23946	0.00074516	uniform	1201.31	0.8419	0
13	33	1412	2315.26	478.177	-0.079107	0	uniform	890.831	0.60636	1.6106e-142
13	34	1123	2131.91	419.372	0.016978	0	ring	822.448	-0.073321	0.013986
13	35	1352	2559.54	557.084	-0.17306	0.00073964	uniform	860.741	0.75977	1.14e-254
13	36	2041	2547.93	495.849	0.0059204	0.00048996	uniform	1459.7	0.45702	7.0953e-106
13	37	1486	1614.94	458.524	-0.0022884	0.00067295	uniform	1547.67	0.19386	4.7615e-14
13	38	1261	1600.45	404.161	0.0082994	0	uniform	730.507	-0.0040734	0.8851
13	39	1910	2506.38	458.092	0.032881	0.0010471	ring	877.646	-0.030195	0.18715
13	40	1860	2805.23	584.82	-0.14444	0.00053763	uniform	883.507	0.71631	1.0999e-292
13	41	1183	2222.06	430.541	0.01905	0	ring	877.468	-0.010447	0.71964
13	42	1126	2104.91	438.994	0.023812	0	ring	994.7	0.03844	0.19742
13	43	1369	1922.23	437.473	0.00062662	0	uniform	1022.52	0.079718	0.0031615
13	44	2724	2023.63	476.856	-0.012451	0.00036711	uniform	1314.96	0.39282	3.3611e-101
13	45	1286	2095.93	477.575	-0.010241	0	uniform	1237.53	0.66224	3.7956e-163
13	46	1294	2031.77	425.566	0.015636	0	ring	870.613	-0.071279	0.010322
13	47	1301	2140.8	452.542	-0.006575	0	uniform	869.892	0.13327	1.4082e-06
13	48	1620	3162.45	547.71	-0.11654	0.0018519	uniform	946.141	0.63103	1.1776e-180
13	49	1279	2104.9	452.23	-0.01174	0	uniform	1037.88	0.27251	3.2569e-23
13	50	1917	2829.77	482.394	-0.056106	0.0015649	uniform	838.976	0.41692	1.7228e-81
13	51	1197	2184.09	431.605	0.012184	0	ring	854.414	-0.00039602	0.98908
13	52	1069	1893.73	407.51	0.020304	0	ring	729.86	0.18783	6.0413e-10
13	53	1200	1896.02	420.655	-0.0052885	0	uniform	765.287	0.10359	0.00032503
13	54	1403	1937.18	551.672	-0.18099	0.00071276	uniform	1276.25	0.81581	0
13	55	1636	3142.6	495.499	-0.052514	0.00061125	uniform	817.671	0.46462	2.1944e-88
13	56	1600	2315.91	608.519	-0.17211	0.003125	uniform	1201.93	0.75294	1.1158e-292
13	57	1411	2084.76	446.344	-0.018251	0	uniform	955.493	0.086498	0.0011445
13	58	1722	2123.75	468.639	-0.052371	0	uniform	773.265	0.38768	7.3183e-63
13	59	1597	2050.1	482.75	-0.022317	0	uniform	1006.34	0.31498	4.0777e-38
13	60	1751	3058.97	524.452	-0.084688	0	uniform	845.535	0.65613	4.3111e-216
13	61	1244	2330.18	473.063	-0.057859	0	uniform	1135.07	0.50467	2.3537e-81
13	62	1365	2054.69	446.6	-0.0050567	0.0007326	uniform	873.119	0.47354	3.2272e-77
13	63	1486	1833.74	434.818	0.0056119	0	uniform	928.441	-0.043244	0.095637
13	64	1829	2624.21	577.597	-0.18435	0.0010935	uniform	1086.1	0.68708	9.9831e-256
13	65	1535	2154.36	524.582	-0.080443	0.00065147	uniform	1294.62	0.82668	0
13	66	1717	2016.7	498.652	-0.02373	0.00058241	uniform	1052.73	0.74747	5.7936e-307
13	67	1717	1738.48	456.431	0.0010379	0	uniform	985.454	0.1551	1.0369e-10
13	68	1536	2128.12	523.592	-0.12899	0.00065104	uniform	956.309	0.64484	2.7643e-181
13	69	1729	3030.8	502.054	-0.08534	0	uniform	967.217	0.59721	1.2477e-167
13	70	1312	2232.5	436.157	-0.0084652	0	uniform	828.634	0.16733	1.0716e-09
13	71	1608	3136.3	597.221	-0.14552	0	uniform	983.627	0.70892	8.3628e-246
13	72	1680	1774.01	458.826	-0.022779	0	uniform	920.956	0.25243	7.8254e-26
13	73	1755	2887.72	597.532	-0.17046	0	uniform	942.884	0.6066	7.0759e-177
13	74	1346	2248.37	464.623	-0.017116	0	uniform	852.005	0.38131	7.9355e-48
13	75	1829	3170.43	515.541	-0.065413	0	uniform	1023.89	0.51664	2.3821e-125
13	76	1411	2072.95	474.694	-0.022618	0	uniform	901.421	0.29594	6.4498e-30
13	77	1681	2907.26	489.879	-0.03053	0	uniform	857.628	0.34711	8.6897e-49
13	78	1775	3223.85	534.489	-0.13316	0.00056338	uniform	1003.77	0.67032	5.5935e-232
13	79	2020	2935.08	502.967	-0.058782	0.0014851	uniform	893.176	0.5309	2.7549e-147
13	80	1098	2797.68	469.073	-0.013883	0	uniform	863.222	0.18045	1.7228e-09
13	81	1560	3169.36	686.033	-0.35861	0	uniform	956.145	0.88474	0
13	82	1049	2326.27	450.31	-0.0069898	0	uniform	882.785	0.20059	5.5309e-11
13	83	1328	2110.66	458.98	0.0082819	0	uniform	951.136	0.075078	0.0061952
13	84	1244	1975.1	440.674	0.013528	0	ring	946.172	0.15074	9.1998e-08
13	85	1143	2066.36	448.222	-0.0015213	0	uniform	891.893	0.17126	5.6486e-09
13	86	1368	2398.57	467.466	-0.012723	0	uniform	982.343	0.22672	2.0908e-17
13	87	1574	2051.92	470.618	-0.016533	0	uniform	1027.96	0.26602	6.6264e-27
13	88	1305	2482.99	606.392	-0.061054	0.00076628	uniform	1041.59	0.78564	5.4414e-274
13	89	1319	2102.33	723.533	0.22925	0.0015163	ring	749.005	0.92634	0
13	90	868	2991.02	524.576	-0.087819	0	uniform	955.659	0.032981	0.33177
13	91	1182	2074.7	431.638	0.018467	0	ring	904.252	0.094549	0.001136
13	92	2019	2921.81	520.741	-0.064252	0	uniform	1075.13	0.45321	7.8533e-103
13	93	1551	2088.13	463.064	0.0048271	0	uniform	926.102	0.44451	4.1094e-76
13	94	1253	2488.87	446.687	0.0024433	0	uniform	855.216	0.04672	0.098323
13	95	1116	2602.26	450.619	-0.0038552	0	uniform	1001.06	0.010779	0.71908
13	96	1373	1877.94	454.964	0.00037454	0	uniform	835.848	0.098453	0.00025856
13	97	1435	2220.76	455.433	-0.018289	0	uniform	791.594	0.14054	9.0038e-08
13	98	1359	2308.05	461.642	0.011744	0	ring	956.929	0.094282	0.00050097
13	99	1220	2560.99	457.861	0.023686	0	ring	960.889	0.054063	0.059056
13	100	1785	2725.46	488.629	-0.092609	0	uniform	873.121	0.6161	4.6351e-187
13	101	1497	2115.66	457.635	-0.0026674	0	uniform	966.464	0.0624	0.01575
13	102	1366	2243.85	455.078	-0.0030352	0	uniform	876.771	0.10116	0.00018027
13	103	1355	2288.76	476.176	0.0085742	0	uniform	1041.49	0.13115	1.2708e-06
13	104	1394	2151.37	481.895	-0.074335	0.00071736	uniform	1013	0.55028	3.6583e-111
13	105	1088	2719.06	458.804	0.0082603	0	uniform	930.541	0.075301	0.012975
13	106	1856	2663.71	488.574	-0.088969	0	uniform	721.248	0.56168	8.3338e-155
13	107	1284	2275.97	457.14	0.021214	0	ring	963.111	0.0294	0.29248
13	108	1903	2904.28	572.962	-0.23413	0.0042039	uniform	846.787	0.75617	0
14	1	1226	2063.81	467.688	-0.029629	0	uniform	681.042	0.50522	2.1166e-80
14	2	1056	2080.37	425.44	0.023474	0	ring	774.774	0.070105	0.022711
14	3	1026	2143.19	412.338	0.0044887	0	uniform	863.926	0.17672	1.2085e-08
14	4	1703	2633.62	516.095	-0.079516	0.0017616	uniform	1023.92	0.68287	3.2201e-234
14	5	1126	1825.46	395.447	0.01558	0	ring	700.209	0.0036141	0.90358
14	6	989	1955.92	413.696	0.016204	0	ring	688.575	-0.023351	0.46325
14	7	1103	1495.03	388.554	0.018394	0	ring	684.715	0.022108	0.46326
14	8	1253	1495.05	401.718	0.0050263	0	uniform	800.467	0.069064	0.014478
14	9	1301	2842.29	491.542	-0.088178	0	uniform	802.312	0.62522	5.0575e-142
14	10	1718	1911.68	512.533	-0.018232	0.00058207	uniform	850.357	0.74491	6.3273e-304
14	11	1419	1770.89	429.962	0.014865	0	ring	799.2	0.086068	0.0011732
14	12	1940	2613.31	485.838	-0.14179	0.00051546	uniform	697.256	0.59033	1.5093e-182
14	13	1590	2028.36	453.311	-0.0022903	0	uniform	761.999	0.49622	1.3481e-99
14	14	1382	1943.33	491.289	0.0064364	0.0014472	uniform	1076.16	0.77925	2.4779e-282
14	15	1310	1520.83	424.988	0.035846	0.00076336	ring	788.916	0.72909	1.2006e-217
14	16	1228	1492.9	401.328	0.013129	0	ring	646.2	0.083491	0.0034127
14	17	1066	2055.13	443.185	0.018465	0	ring	758.962	0.11044	0.00030297
14	18	1993	1397.65	442.782	0.013407	0	ring	1165.93	-0.029145	0.1934
14	19	1171	2264.9	442.398	0.025241	0	ring	785.617	-0.052983	0.069922
14	20	1664	2857.84	538.645	-0.13797	0	uniform	738.052	0.70772	4.5108e-253
14	21	2238	2511.19	440.084	-0.012892	0	uniform	665.467	0.20934	1.3894e-23
14	22	1253	2409.69	472.299	-0.038686	0	uniform	746.988	0.58957	3.6627e-118
14	23	1312	1667.79	429.284	-0.025147	0	uniform	693.382	0.65854	6.0356e-164
14	24	1071	1640.99	389.066	0.014749	0	ring	643.761	0.07291	0.017012
14	25	1152	2290.18	427.99	0.0062752	0	uniform	700.026	0.058949	0.04546
14	26	1150	2090.27	450.004	-0.017608	0	uniform	910.37	0.23552	5.8507e-16
14	27	1221	1621.31	436.355	-0.02708	0	uniform	705.142	0.35253	4.8127e-37
14	28	1006	2480.84	457.335	-0.0012261	0	uniform	765.595	0.064266	0.041557
14	29	1255	2253.25	464.222	0.0037837	0	uniform	900.703	0.083997	0.0029016
14	30	1807	2926.2	550.316	-0.11444	0.0005534	uniform	849.951	0.54826	2.5382e-142
14	31	1181	1748.08	419.351	-0.0034268	0	uniform	696.546	0.12973	7.7312e-06
14	32	1256	2122.57	461.707	0.031222	0	ring	932.377	-0.060452	0.032172
14	33	1342	1699.99	433.302	0.0082732	0	uniform	780.253	0.030358	0.26643
14	34	1283	2163.27	461.464	0.018188	0	ring	919.966	0.030838	0.2697
14	35	1266	2467.12	475.213	-0.00073422	0	uniform	865.071	0.20614	1.2892e-13
14	36	1242	1848.09	445.145	0.012737	0	ring	986.228	-0.0081653	0.77375
14	37	1745	3075	562.745	-0.091677	0	uniform	1009.23	0.64001	1.0524e-201
14	38	1970	2834	613.382	-0.15251	0.0025381	uniform	1448.4	0.71207	1.321e-304
14	39	1236	2193.45	450.416	0.020667	0	ring	884.701	0.076314	0.0072711
14	40	1148	2050.35	448.43	0.014102	0	ring	853.03	0.01677	0.57029
14	41	1860	2915.74	506.953	-0.030379	0	uniform	890.053	0.37017	1.7294e-61
14	42	1446	2032.67	473.96	0.0060916	0	uniform	1310.52	-0.075432	0.0041044
14	43	2647	3160.44	568.537	-0.18455	0.00075557	uniform	1067.46	0.55169	1.0097e-210
14	44	1479	2146.16	486.23	0.016497	0	ring	904.514	-0.061577	0.017868
14	45	1132	2667.05	500.779	0.0071843	0	uniform	1190.37	0.098377	0.00091868
14	46	889	2948.91	496.643	-0.014266	0	uniform	900.495	0.32734	1.2009e-23
14	47	1722	3170.59	534.934	-0.056748	0.0011614	uniform	1061.96	0.45251	1.1339e-87
14	48	1505	2145.66	483.516	0.0106	0	ring	1481.42	0.054374	0.034926
14	49	1810	3033.17	525.621	-0.075069	0.001105	uniform	895.636	0.55882	3.5161e-149
14	50	1414	2282.72	477.52	0.0087525	0	uniform	966.77	0.073691	0.0055653
14	51	1012	2375.72	469.009	0.033501	0	ring	1047.05	-0.16529	1.2348e-07
14	52	1229	2541.97	491.399	0.021676	0	ring	1053.72	0.051921	0.068824
14	53	3230	3095.24	528.071	-0.047884	0.0027864	uniform	925.132	0.57869	3.5072e-288
14	54	2696	2460.18	477.461	0.014881	0	ring	1027.54	-0.012537	0.51527
14	55	1198	2529.37	487.453	-0.010481	0	uniform	926.864	0.29983	2.6204e-26
14	56	1790	3078.88	521.404	-0.04326	0	uniform	984.859	0.47514	1.7924e-101
14	57	1843	3042.63	460.809	-0.025094	0	uniform	756.449	0.34525	9.7576e-53
14	58	1174	2565.86	578.934	-0.083785	0	uniform	1301.69	0.70982	1.4118e-180
14	59	1482	2311.07	504.45	0.015741	0	ring	1046.72	0.16159	3.9312e-10
14	60	1274	2307.68	520.023	-0.03696	0	uniform	1139.15	0.77533	3.8655e-256
14	61	2825	2067.48	428.202	-0.01089	0	uniform	787.949	0.089076	2.1182e-06
14	62	1228	2234.03	511.231	-0.0042884	0	uniform	1066.9	0.47885	2.1781e-71
14	63	2013	2954.99	565.867	-0.11348	0.0019871	uniform	1007.49	0.68337	4.3619e-277
14	64	1218	2596.31	500.581	0.024619	0	ring	1075.82	0.094392	0.00097286
14	65	1558	1916.32	476.389	0.018488	0	ring	990.902	0.11506	5.2887e-06
14	66	1330	2255.32	448.378	-0.0031125	0	uniform	852.181	0.077434	0.0047202
14	67	734	2890.94	504	-0.14072	0	uniform	776.192	0.29826	1.5143e-16
14	68	1176	2453.52	448.656	0.020311	0	ring	830.807	0.073846	0.011304
14	69	1340	2065.02	423.95	0.0030075	0	uniform	720.77	0.033085	0.22616
14	70	1560	2186.26	511.679	0.01183	0	ring	1158.79	0.23289	1.1692e-20
15	1	1022	1961.45	415.209	0.023408	0	ring	621.9	-0.0064188	0.83761
15	2	1686	1433.96	453.881	-0.014435	0.00059312	uniform	576.347	0.54245	1.3093e-129
15	3	1280	1707.04	414.974	-0.0017353	0	uniform	577.705	0.014646	0.60062
15	4	2053	2217.59	468.548	-0.096074	0.0014613	uniform	575.859	0.61522	4.2968e-214
15	5	1884	2438.18	497.153	-0.089714	0.0010616	uniform	622.192	0.64664	1.3851e-223
15	6	1701	2768.4	468.916	-0.087145	0	uniform	615.6	0.45529	8.4482e-88
15	7	1540	1895.19	462.07	-0.011107	0	uniform	598.523	0.39804	1.2525e-59
15	8	1782	2696.64	503.43	-0.13991	0.00056117	uniform	651.219	0.72029	4.7311e-285
15	9	2199	2318.48	574.198	-0.066042	0.001819	uniform	850.559	0.93907	0
15	10	1481	2153.33	525.05	-0.12133	0	uniform	638.748	0.6858	2.4508e-206
15	11	1530	1614.08	443.069	0.012653	0	ring	814.921	0.13076	2.8603e-07
15	12	1990	2604.12	476.892	-0.029784	0.001005	uniform	626.852	0.32531	2.8264e-50
15	13	1075	2382.08	445.459	0.0069541	0	uniform	663.566	0.087141	0.0042466
15	14	1648	1510.45	416.5	0.0038862	0	uniform	729.61	0.0035114	0.88673
15	15	1737	1626.19	441.824	-0.025411	0	uniform	671.173	0.52934	4.8961e-126
15	16	1572	1888.35	475.676	0.021522	0	ring	777.97	0.090817	0.00031175
15	17	1552	2840.03	516.92	-0.050045	0	uniform	774.505	0.51614	2.1159e-106
15	18	1632	1652.54	455.07	-0.0089893	0	uniform	1070.2	0.049884	0.043913
15	19	1768	1810.29	449.959	-0.022771	0	uniform	665.48	0.32715	2.2462e-45
15	20	2201	2192.36	649.436	-0.23531	0.0031804	uniform	894.284	0.77063	0
15	21	1308	2152.81	455.982	0.010017	0	ring	676.73	0.043626	0.11479
15	22	1160	2311.39	447.049	0.017183	0	ring	756.363	-0.013427	0.64779
15	23	1222	2310.84	474.571	-0.013494	0	uniform	718.05	0.521	5.5526e-86
15	24	2084	2809.55	478.712	0.000143	0	uniform	750.367	0.23782	3.4765e-28
15	25	1573	3039.42	586.43	-0.2426	0.00063573	uniform	830.565	0.81235	0
15	26	1965	2758.07	549.163	-0.039728	0.00050891	uniform	736.454	0.58888	9.3198e-184
15	27	1290	1978.18	457.734	-0.046422	0	uniform	603.333	0.42787	1.4432e-58
15	28	1333	1710.71	461.066	-0.018656	0	uniform	612.295	0.255	3.1345e-21
15	29	1078	2672.67	485.324	0.0027582	0	uniform	817.004	0.5044	1.2098e-70
15	30	1069	1964.13	456.919	-0.036339	0	uniform	855.348	0.66585	6.732e-138
15	31	1264	2268.44	505.34	-0.066526	0	uniform	1140.2	0.55795	2.5008e-104
15	32	2219	2791.13	569.57	-0.12365	0.00090131	uniform	860.001	0.6762	1.6271e-296
15	33	1227	1649.97	442.097	0.0092969	0.000815	uniform	779.853	0.88877	0
15	34	1722	2233.32	483.753	-0.041208	0	uniform	709.666	0.53347	2.983e-127
15	35	1949	2140.11	498.591	-0.036618	0.00051308	uniform	673.28	0.29743	4.1773e-41
15	36	1460	2295.27	529.542	-0.10483	0	uniform	877.919	0.50956	2.7082e-97
15	37	1374	1456.61	397.041	-0.0022398	0	uniform	497.577	0.05474	0.042484
15	38	1673	1909.4	548.339	-0.056187	0	uniform	858.22	0.7028	2.035e-249
15	39	1903	1891.5	432.829	-0.013566	0	uniform	621.815	0.26383	1.1396e-31
16	1	1473	1469.03	404.37	-0.021822	0	uniform	373.178	0.36218	6.9723e-47
16	2	1286	1840.58	455.987	-0.085649	0	uniform	447.812	0.50939	7.657e-86
16	3	1454	1508.46	441.221	-0.032306	0	uniform	398.954	0.37387	1.8784e-49
16	4	1494	1518.05	516.242	-0.086356	0.002008	uniform	375.816	0.46937	1.0364e-82
16	5	751	2193.78	401.81	0.011195	0	ring	386.208	-0.0080192	0.82634
16	6	1810	2463.96	500.043	-0.08068	0.0027624	uniform	468.783	0.62857	1.3069e-199
16	7	1835	1929.18	539.42	-0.18623	0.00054496	uniform	435.127	0.68162	5.8687e-251
16	8	1743	2631.23	471.654	-0.075337	0.00057372	uniform	468.917	0.53531	7.946e-130
16	9	2393	2724.82	503.107	-0.11507	0.00083577	uniform	513.476	0.602	5.7909e-236
16	10	1860	2618.26	489.344	-0.069183	0.00053763	uniform	494.268	0.60093	5.2653e-183
16	11	1517	2513.28	485.92	-0.070323	0	uniform	662.889	0.55021	8.845e-121
16	12	2784	1888.4	625.262	0.17553	0.0010776	ring	956.891	0.2616	8.6169e-45
16	13	1146	1682.42	400.36	-0.001873	0	uniform	445.123	0.093313	0.001565
16	14	2292	2165.65	439.51	0.018649	0	ring	640.902	0.10241	8.9556e-07
16	15	1506	1681.62	488.418	-0.043105	0	uniform	612.918	0.5081	1.1971e-99
16	16	1545	1424.61	407.683	0.0079219	0	uniform	520.221	0.058679	0.021079
16	17	4508	2397.89	435.329	0.0050136	0	uniform	618.069	0.04716	0.0015385
16	18	1947	2836.12	507.589	-0.11747	0.0020544	uniform	606.903	0.63682	6.1875e-222
16	19	1348	2440.24	602.874	-0.18716	0	uniform	723.321	0.83371	0
16	20	2265	2193.94	473.172	-0.043007	0.000883	uniform	555.731	0.45968	8.1761e-119
16	21	1656	2634.77	509.257	-0.12961	0.00060386	uniform	531.071	0.67925	1.7027e-224
16	22	1435	1739.93	433.092	-0.0041542	0	uniform	569.794	0.084064	0.001436
16	23	3206	2770.47	481.489	-0.05613	0	uniform	541.045	0.28244	7.1824e-60
16	24	1229	1667.76	395.516	0.013644	0	ring	390.97	0.067283	0.018323
16	25	1396	1826.48	595.057	-0.21058	0.00071633	uniform	629.305	0.70507	2.5132e-210
16	26	1826	2592.76	559.198	-0.10357	0.0016429	uniform	481.89	0.57913	4.9064e-164
16	27	1431	2448.71	525.941	-0.13939	0.00069881	uniform	524.372	0.73983	3.1331e-248
16	28	1306	2137.27	444.348	0.013906	0	ring	659.327	0.025891	0.34984
16	29	1506	1953.2	453.565	0.0013851	0	uniform	672.277	0.020331	0.43046
16	30	1911	2405.26	474.045	-0.077014	0	uniform	492.593	0.43047	4.6794e-87
16	31	1733	3099.65	559.174	-0.13971	0.00057703	uniform	600.774	0.6906	7.253e-246
16	32	1333	2070.14	442.365	0.013606	0	ring	528.963	0.07844	0.0041625
16	33	1683	3162.76	554.823	-0.16344	0	uniform	660.573	0.71554	3.5542e-264
16	34	1274	2142.42	441.239	-0.0021303	0	uniform	493.009	0.067486	0.015989
16	35	1668	1942.56	554.578	-0.13298	0	uniform	574.003	0.65675	1.8889e-206
16	36	1220	2240.63	450.444	-0.0003197	0	uniform	645.851	0.10729	0.00017377
16	37	2988	3101.24	574.658	-0.083652	0.002008	uniform	670.317	0.54634	3.6208e-232
16	38	1733	2130.8	468.048	-0.028393	0	uniform	645.232	0.34469	1.589e-49
16	39	1188	2042.45	429.641	0.012066	0	ring	540.613	-0.0094732	0.74429
16	40	1725	1600.62	431.619	0.0065605	0	uniform	566.034	0.07298	0.0024218
16	41	1451	1852.12	441.32	0.020847	0	ring	635.832	0.073858	0.0048804
16	42	2202	2262.35	456.528	0.015501	0	ring	841.654	-0.0019696	0.9264
16	43	1386	2013.5	443.538	-0.0084446	0	uniform	615.465	0.18031	1.3591e-11
16	44	1996	2724.82	492.896	-0.062318	0	uniform	606.463	0.44765	5.8895e-99
16	45	1463	1887.7	431.83	0.018054	0	ring	559.754	0.038583	0.1402
16	46	1912	2859.68	511.18	-0.082683	0.001569	uniform	577.793	0.58139	2.5457e-173
16	47	1186	2173.96	428.855	0.016394	0	ring	745.24	0.0047157	0.87112
16	48	1358	2023.16	438.744	0.017429	0	ring	586.757	0.013961	0.60723
17	1	1599	2635.09	469.843	-0.073602	0.00062539	uniform	440.56	0.46182	2.8033e-85
17	2	1559	1463.85	395.376	0.0045804	0	uniform	468.894	0.096358	0.00013873
17	3	1475	1420.85	452.119	0.011139	0	ring	627.692	-0.053675	0.039286
17	4	1134	1766.51	435.211	-0.015422	0	uniform	419.479	0.37576	2.415e-39
17	5	1575	2263.44	497.919	-0.13531	0	uniform	462.481	0.56483	2.0273e-133
17	6	1820	2391.53	430.795	-0.043019	0.0016484	uniform	440.778	0.50681	2.3484e-119
17	7	1107	1928.03	444.764	0.0041658	0	uniform	441.689	0.11851	7.7359e-05
17	8	1177	1805.66	454.093	-0.024069	0	uniform	430.305	0.386	4.1035e-43
17	9	1730	2430.28	527.334	-0.14496	0	uniform	441.155	0.60971	1.2155e-176
17	10	1161	1857.11	446.419	0.022735	0	ring	477.339	-0.017854	0.54335
17	11	1090	2159.52	398.394	0.015579	0	ring	437.743	0.078054	0.0099389
17	12	1327	1674.86	449.305	0.012767	0	ring	458.484	0.013303	0.62827
17	13	1288	1876.63	460.078	-0.019798	0	uniform	550.523	0.16742	1.4922e-09
17	14	1093	2090.05	401.431	0.010015	0	ring	406.503	0.080769	0.0075495
17	15	1527	2354.21	551.526	-0.10597	0	uniform	478.431	0.66221	2.263e-193
17	16	1499	1840.22	440.097	-0.057462	0	uniform	416.894	0.41398	3.8514e-63
17	17	1864	2206.37	568.283	-0.11965	0	uniform	487.796	0.63424	2.5185e-210
17	18	1412	1861.12	475.373	0.023932	0	ring	586.03	-0.075998	0.0042721
17	19	1986	2574.03	511.939	-0.11701	0.0040282	uniform	459.137	0.63205	5.612e-222
17	20	1970	2870.18	600.161	-0.11343	0.00050761	uniform	510.262	0.20524	3.5251e-20
17	21	1099	2020.06	443.562	-0.011337	0	uniform	465.624	0.16418	4.4042e-08
17	22	1575	2571.03	594.689	-0.12112	0.0012698	uniform	549.566	0.66481	1.69e-201
17	23	1462	1914.54	462.68	-0.0026302	0	uniform	580.407	0.21146	3.0597e-16
17	24	1783	3023.84	509.779	-0.05295	0	uniform	544.384	0.51149	1.857e-119
17	25	1118	1991.05	460.662	0.0084652	0	uniform	472.4	0.16879	1.36e-08
17	26	1718	1914.81	516.197	-0.044826	0	uniform	489.141	0.41814	1.1243e-73
17	27	2141	2346.48	534.143	-0.07066	0.00046707	uniform	498.938	0.57159	5.5171e-186
17	28	1139	2109.74	455.938	0.016082	0	ring	494.129	0.033766	0.25485
17	29	1102	2481.09	472.65	0.015107	0	ring	551.622	0.060493	0.044673
17	30	2089	2695.08	510.438	-0.048887	0	uniform	518.526	0.49805	2.1997e-131
17	31	1411	2035.32	467.553	0.026881	0	ring	502.726	-0.056275	0.034543
17	32	1552	1948.12	483.233	0.0023039	0	uniform	621.874	0.13921	3.6571e-08
17	33	1510	1968.87	478.183	0.016227	0	ring	549.996	-0.0032985	0.89809
17	34	1435	1933.98	450.077	-0.0036139	0.00069686	uniform	460.671	0.4711	3.647e-80
17	35	1658	2438.49	537.973	-0.074479	0.0012063	uniform	500.806	0.55547	7.4279e-135
17	36	1434	2044.47	481.739	-0.024245	0	uniform	572.261	0.28455	4.0728e-28
17	37	2000	2946.21	558.943	-0.080077	0.0005	uniform	567.22	0.6392	3.7518e-230
17	38	2129	2604.85	534.068	0.022585	0	ring	641.189	-0.048727	0.024557
17	39	1196	2320.23	462.995	0.0117	0	ring	494.996	0.13707	1.9552e-06
17	40	1207	2177.69	464.676	-0.028424	0	uniform	520.799	0.70175	1.1627e-179
17	41	1698	1803.77	491.517	0.0022661	0	uniform	794.994	0.43753	2.4444e-80
17	42	1424	2110.71	489.784	0.018733	0	ring	553.572	0.21773	9.6589e-17
17	43	1913	1912.38	633.869	-0.10456	0	uniform	525.813	0.59149	6.5136e-181
17	44	1437	2234.84	475.528	0.028206	0	ring	604.74	0.038475	0.14491
17	45	1232	2404	482.511	-0.0078579	0	uniform	507.421	0.24636	1.7218e-18
17	46	1529	2204.8	488.587	-0.027811	0	uniform	567.56	0.34409	9.7077e-44
17	47	1781	2446.24	536.728	0.03368	0	ring	529.266	0.014028	0.5541
17	48	1985	1997.87	579.798	-0.018736	0	uniform	524.541	0.4085	1.0644e-80
17	49	1392	2333.09	461.58	0.012247	0	ring	583.967	0.084063	0.0016947
17	50	1671	3071.62	562.154	-0.024881	0.0011969	uniform	558.136	0.17215	1.394e-12
17	51	1260	2558.3	469.626	0.03177	0	ring	568.396	0.017968	0.52399
17	52	1235	2417.61	482.165	-0.0017798	0	uniform	545.715	0.13135	3.6333e-06
17	53	1381	2231.09	452.991	0.0047569	0	uniform	554.174	0.075484	0.0050067
17	54	1284	2135.04	453.708	0.0025031	0	uniform	502.337	0.044021	0.11488
17	55	1742	2269.85	497.162	-0.088643	0	uniform	520.087	0.48392	6.0909e-103
17	56	1581	1955.6	488.735	-0.0148	0.00063251	uniform	594.849	0.90155	0
18	1	1037	1411.55	389.548	0.0027376	0	uniform	328.808	0.11188	0.00030652
18	2	1663	1448.67	403.108	-0.0070594	0	uniform	427.007	-0.0006223	0.97977
18	3	1298	1455.12	410.17	0.0048632	0	uniform	403.968	0.054209	0.05087
18	4	1129	2078.03	403.803	0.01612	0	ring	407.359	0.045109	0.12983
18	5	1012	1573.07	395.77	-0.027539	0	uniform	327.994	0.69417	2.242e-146
18	6	1249	1280.42	397.621	0.018009	0	ring	337.067	0.055439	0.050132
18	7	1374	1810.52	421.389	-0.051936	0.0007278	uniform	392.75	0.77686	6.7528e-278
18	8	1097	1541.31	430.449	0.038027	0	ring	394.905	0.012516	0.67882
18	9	1143	1487.06	408.211	0.0044599	0	uniform	351.538	0.073798	0.012572
18	10	1205	1977.97	392.179	0.016513	0	ring	376.155	0.12727	9.3676e-06
18	11	3356	2066.24	461.946	-0.030933	0.00029797	uniform	396.957	0.2283	6.2112e-41
18	12	1833	2474.38	468.837	-0.057778	0.0010911	uniform	406.572	0.32621	1.0521e-46
18	13	1357	2195.46	484.165	-0.060531	0	uniform	412.87	0.40949	5.2251e-56
18	14	1334	1522.08	433.045	0.016475	0	ring	397.78	0.060375	0.027448
18	15	1187	1528.14	412.222	0.015786	0	ring	361.686	0.10928	0.00016168
18	16	1052	2101.58	437.298	0.0034313	0	uniform	399.535	0.10416	0.00071556
18	17	1224	2064.76	425.198	-0.020155	0	uniform	395.467	0.33604	1.0795e-33
18	18	1017	1756.09	409.789	-0.0013731	0	uniform	359.065	0.073576	0.018942
18	19	1654	2971.86	426.353	-0.019135	0	uniform	397.605	0.281	2.166e-31
18	20	1261	2133.82	425.593	0.0068487	0	uniform	407.05	0.21696	6.7121e-15
18	21	2224	2334.86	533.955	-0.098009	0.00044964	uniform	444.96	0.74979	0
18	22	1027	1981.83	455.221	0.015393	0	ring	417.696	0.090054	0.0038734
18	23	1566	2499.81	474.589	-0.046206	0	uniform	411.84	0.53283	1.4577e-115
18	24	2090	1937.41	454.686	-0.0099464	0	uniform	396.85	0.12794	4.3684e-09
18	25	1363	1915.54	469.056	-0.031178	0	uniform	432.557	0.69016	2.0804e-193
18	26	1407	1804.34	478.873	-0.0039158	0	uniform	432.979	0.24043	5.9737e-20
18	27	1506	1907.38	457.602	-0.010144	0	uniform	476.839	0.050662	0.049333
18	28	1583	1617.97	504.008	-0.021336	0.0012634	uniform	420.617	0.40316	6.2954e-63
18	29	1148	2372.82	521.112	-0.065386	0	uniform	476.935	0.43195	2.2133e-53
18	30	1654	1478.34	468.785	0.00489	0	uniform	431.139	0.077023	0.0017198
18	31	2067	2655.84	522.152	-0.04335	0.00048379	uniform	509.867	0.60881	6.5584e-210
18	32	2268	2590.37	457.718	-0.016389	0	uniform	461.877	0.17595	3.1578e-17
18	33	1123	2517.14	473.708	0.0083125	0	uniform	497.456	0.074016	0.013101
18	34	1351	2044.24	480.211	-0.0039628	0	uniform	451.168	0.67077	2.6295e-177
18	35	1163	2115.5	478.928	0.017032	0	ring	459.797	0.10208	0.00048928
18	36	1653	1950.2	489.406	-0.051231	0	uniform	419.063	0.24372	8.8655e-24
18	37	1481	1818.36	473.425	0.0049661	0	uniform	447.573	0.062456	0.016223
18	38	1357	1977.19	466.324	0.02052	0	ring	426.616	0.10104	0.00019296
18	39	1606	1789.17	483.8	0.0031838	0	uniform	456.909	0.11767	2.2645e-06
18	40	1281	2115.59	479.601	0.016633	0	ring	475.513	0.067411	0.015817
18	41	1384	2503.47	575.256	-0.27163	0.0014451	uniform	472.461	-0.137	3.119e-07
18	42	2142	2231.7	503.764	-0.061083	0	uniform	432.97	0.35583	5.9433e-65
18	43	1126	2111.95	468.211	0.011308	0	ring	444.691	0.12611	2.1943e-05
18	44	1365	2073.96	473.086	-0.0038575	0	uniform	440.574	0.12997	1.4515e-06
18	45	1121	2148.67	476.083	-0.068693	0	uniform	416.59	0.81739	2.8404e-270
18	46	2130	2140.35	611.605	-0.11071	0.0028169	uniform	433.007	0.53672	3.191e-159
18	47	1586	1877.67	496.038	-0.056807	0.001261	uniform	374.039	0.54786	6.3936e-125
18	48	2064	2359.19	493.515	-0.087454	0	uniform	399.063	0.38792	4.2831e-75
18	49	1571	1980.83	471.319	-0.086375	0	uniform	332.986	0.28124	5.9979e-30
18	50	1497	2046.39	497.188	-0.030999	0	uniform	437.93	0.31684	2.9285e-36
18	51	1921	2722.89	532.691	-0.090412	0.00052056	uniform	425.128	0.42053	3.469e-83
18	52	1491	2307.17	680.443	-0.21485	0	uniform	501.644	0.68478	7.1784e-207
18	53	1125	1673.8	404.538	0.012826	0	ring	339.919	0.13969	2.5596e-06
18	54	1601	2132.41	457.412	-0.031189	0	uniform	390.126	0.28809	5.6643e-32
18	55	1192	2042.28	455.344	-0.020945	0	uniform	388.762	0.43272	1.4191e-55
18	56	1427	2284.77	545.708	-0.08895	0	uniform	431.516	0.52527	5.0877e-102
18	57	1712	2414.96	548.984	-0.1325	0	uniform	399.119	0.41572	1.625e-72
18	58	2176	2617.38	475.122	0.0050808	0	uniform	417.915	0.21973	3.3595e-25
18	59	1854	2270.74	489.027	-0.01788	0	uniform	429.745	0.35204	3.2292e-55
18	60	3155	2336.5	543.183	0.02754	0.00095087	ring	401.68	0.43916	6.5117e-149
18	61	1198	1502.91	403.765	-0.017938	0.00083472	uniform	328.961	0.44719	5.831e-60
18	62	1698	2723.09	524.417	-0.097071	0	uniform	433.817	0.44641	6.1382e-84
18	63	1669	2173.11	494.858	-0.026955	0	uniform	428.171	0.39995	3.8962e-65
18	64	1327	2087.65	467.282	0.0020509	0	uniform	432.105	0.14386	1.4184e-07
19	1	1215	1583.02	358.445	-0.0056803	0	uniform	336.297	0.15149	1.122e-07
19	2	1524	1700.41	403.926	-0.052827	0	uniform	340.797	0.30428	5.1842e-34
19	3	1329	1432.4	506.665	-0.090368	0.0015049	uniform	318.142	0.33875	4.8466e-37
19	4	1161	1817.84	406.705	-0.017637	0	uniform	382.606	0.14472	7.346e-07
19	5	1351	1587.45	383.251	0.0079842	0	uniform	381.086	0.10461	0.00011714
19	6	1275	1605.33	396.751	-0.033028	0	uniform	352.198	0.26853	1.6914e-22
19	7	2074	2324.69	397.123	-0.013116	0	uniform	362.368	0.22544	2.6269e-25
19	8	1149	1436.16	367.032	0.013312	0	ring	349.572	0.091748	0.0018509
19	9	1356	1791.36	404.889	0.0010465	0	uniform	425.358	0.086468	0.001437
19	10	1453	1941.73	492.061	-0.093444	0.0013765	uniform	366.111	0.29706	5.4449e-31
19	11	1231	1613.15	380.129	-0.0063998	0	uniform	335.57	0.15555	4.1257e-08
19	12	1823	2542.41	420.655	-0.014416	0.00054855	uniform	379.627	0.2827	7.6104e-35
19	13	1420	1818.2	413.682	0.017113	0	ring	427.119	0.082283	0.0019145
19	14	1542	1458.72	399.271	0.0072672	0	uniform	379.827	0.11488	6.1161e-06
19	15	1279	2050.85	417.295	-0.022398	0	uniform	427.89	0.15086	5.9236e-08
19	16	1344	1935.92	420.839	0.013948	0	ring	421.991	0.13219	1.1569e-06
19	17	746	2666.45	469.835	-0.12748	0	uniform	407.716	-0.10788	0.0031756
19	18	1112	1741.96	390.35	-0.0040212	0	uniform	364.978	0.10669	0.00036519
19	19	1150	1525.66	373.015	0.019449	0	ring	332.29	0.04363	0.13923
19	20	1914	1953.76	493.153	-0.06012	0.0026123	uniform	391.236	0.41181	3.1071e-79
19	21	1258	2068.9	426.607	-0.0015041	0	uniform	409.996	0.17755	2.2728e-10
19	22	2168	2425.11	474.779	-0.042064	0.00092251	uniform	430.397	0.30842	5.3632e-49
19	23	1686	2133.63	499.776	-0.10245	0.0017794	uniform	445.021	0.52914	2.7954e-122
19	24	1459	1772.04	441.536	0.013394	0.0013708	ring	431.019	0.51261	1.4408e-98
19	25	1693	2497.66	484.993	-0.10274	0.00059067	uniform	384.995	0.37958	3.8016e-59
19	26	1223	2326.99	424.935	0.023881	0	ring	433.11	0.054071	0.058706
19	27	1984	2844.86	499.571	-0.12201	0.0020161	uniform	436.326	0.32407	9.7369e-50
19	28	1847	2600.09	667.327	-0.067212	0.00054142	uniform	505.303	0.4239	1.9193e-81
19	29	1323	1908.12	434.908	-0.0096272	0	uniform	433.204	0.11068	5.4735e-05
19	30	1642	2073.14	468.613	-0.067282	0	uniform	433.255	0.37379	1.3328e-55
19	31	1645	1922.9	668.384	-0.2151	0	uniform	482.579	0.55983	2.4707e-136
19	32	1482	1895.48	441.178	-0.009067	0.00067476	uniform	423.638	0.46177	3.7853e-79
19	33	1974	3006.1	523.453	-0.088985	0.0020263	uniform	490.159	0.46788	6.1371e-108
19	34	2111	2843.12	493.879	-0.079482	0.0018948	uniform	496.132	0.56897	2.2328e-181
19	35	2251	2378.39	491.49	-0.084779	0.0022212	uniform	428.33	0.38988	1.2865e-82
19	36	1834	2587.9	449.982	-0.020455	0	uniform	407.62	0.18834	4.1809e-16
19	37	1570	1912.24	422.981	0.0069138	0	uniform	453.063	-0.017636	0.48499
19	38	2956	2059.21	439.562	0.013511	0	ring	480.575	0.0741	5.5169e-05
19	39	1910	2426.43	502.121	-0.093549	0.0015707	uniform	434.814	0.4345	8.6604e-89
19	40	1559	1443.75	421.048	0.0037561	0	uniform	442.078	-0.034269	0.17625
19	41	1239	2309.48	444.535	-0.013909	0	uniform	436.843	0.22305	1.9616e-15
19	42	1380	1934.98	435.341	0.01346	0	ring	432.188	0.15896	2.8904e-09
19	43	1526	2029.31	443.97	-0.0062278	0	uniform	464.858	0.093249	0.00026466
19	44	1408	2244.32	441.048	0.024048	0	ring	441.256	0.05495	0.039243
19	45	1610	2011.31	461.919	-0.021768	0	uniform	577.963	0.11983	1.4214e-06
19	46	1774	3129.89	467.804	-0.054081	0	uniform	449.174	0.30676	5.7741e-40
19	47	1330	2280.5	431.91	-0.01676	0	uniform	445.481	0.093446	0.00064446
19	48	1356	2566.08	468.197	-0.052543	0	uniform	411.974	0.42369	3.4304e-60
19	49	1180	2273.98	445.933	0.0034318	0	uniform	470.472	0.05795	0.046569
19	50	1341	2371.96	469.933	-0.026495	0.0014914	uniform	483.171	0.84301	0
19	51	2042	2979.53	449.383	-0.044767	0.00048972	uniform	454.322	0.18659	1.8741e-17
19	52	1973	2822.9	564.047	-0.19985	0.0025342	uniform	443.625	0.46661	3.099e-107
19	53	1585	2142.36	440.681	-0.022663	0	uniform	448.016	0.25155	2.68e-24
19	54	2109	3023.2	498.2	-0.034393	0	uniform	466.9	0.44019	1.1305e-100
19	55	1597	2027.87	435.093	-0.054931	0.00062617	uniform	445.785	0.70369	5.1169e-239
19	56	1439	2245.68	436.395	0.014534	0	ring	440.27	0.073758	0.005121
19	57	2111	2872.97	484.95	-0.0932	0.00094742	uniform	446.324	0.43532	2.3956e-98
19	58	1456	2221.67	440.056	0.0078738	0	uniform	457.67	0.21192	3.0257e-16
19	59	2069	2927.17	525.011	-0.10262	0.00096665	uniform	488.971	0.42335	9.2381e-91
19	60	1456	2062.1	417.172	-0.017137	0	uniform	400.929	0.20708	1.4456e-15
19	61	1676	2006.31	430.062	-0.037311	0	uniform	405.829	0.29107	4.3989e-34
19	62	1620	2492.93	440.838	-0.029612	0	uniform	403.997	0.25172	7.8213e-25
19	63	1563	2346.53	465.699	-0.013407	0	uniform	467.795	0.37935	1.1445e-54
19	64	1702	1836.27	404.78	-0.0016245	0	uniform	371.43	0.26394	1.6038e-28
19	65	1144	1760.36	413.743	0.0080027	0	uniform	372.44	0.22511	1.3118e-14
20	1	1620	2029.61	444.103	-0.044568	0	uniform	329.598	0.39143	1.867e-60
20	2	2423	1844.83	387.014	0.010055	0	ring	399.526	0.074143	0.00025945
20	3	1471	2851.07	536.805	-0.25185	0	uniform	392.146	0.51549	1.1867e-100
20	4	1569	1878.55	447.802	-0.040396	0	uniform	373.785	0.41379	6.0372e-66
20	5	2934	3104.35	693.601	-0.14253	0.0027267	uniform	507.589	0.64707	0
20	6	1088	1695.91	369.482	-5.3268e-05	0	uniform	323.708	0.085431	0.0048049
20	7	3300	1573.03	417.984	0.011085	0.00030303	ring	534.833	0.50552	1.2313e-213
20	8	1309	1724.14	393.618	0.012409	0	ring	448.772	0.059957	0.030073
20	9	1325	1899.7	403.533	0.012636	0	ring	454.473	0.095293	0.00051403
20	10	1124	2059.92	414.823	0.052059	0.00088968	ring	368.584	0.82564	3.6603e-281
20	11	1550	1537.65	418.977	-0.033367	0	uniform	335.702	0.29283	5.0303e-32
20	12	1238	1924.44	399.45	0.0055423	0	uniform	440.71	0.040298	0.15647
20	13	1631	2087.69	460.522	-0.055037	0.00061312	uniform	454.727	0.44412	8.562e-80
20	14	1284	2125.89	420.1	0.015997	0	ring	454.329	-0.0053557	0.84796
20	15	1113	2369.35	408.864	0.0023242	0	uniform	453.651	0.079321	0.0081096
20	16	1318	1874.78	408.275	0.02699	0	ring	454.481	0.11394	3.383e-05
20	17	1389	2291.12	480.498	-0.033623	0.0014399	uniform	465.09	0.66529	2.9451e-178
20	18	1463	3294.98	588.91	-0.21526	0	uniform	500.903	0.7476	5.9722e-262
20	19	1759	1842.85	566.758	-0.13258	0.001137	uniform	566.169	0.85751	0
20	20	1717	2595.53	447.285	-0.061832	0.0011648	uniform	335.606	0.3806	2.6623e-60
20	21	1158	2294.33	411.365	-0.0035389	0	uniform	425.744	0.067036	0.02253
20	22	1691	1987.86	507.817	-0.042519	0	uniform	406.267	0.49065	3.8482e-103
20	23	1834	2389.05	455.173	-0.076683	0.0010905	uniform	341.523	0.35979	3.6612e-57
20	24	1479	2796.42	502.557	-0.089978	0	uniform	468.976	0.42674	1.6355e-66
20	25	1656	3128.51	508.295	-0.13872	0	uniform	458.371	0.49643	9.3361e-104
20	26	2164	2957.54	575.329	-0.11365	0.0013863	uniform	560.319	0.62617	5.8616e-236
20	27	1426	2051.57	434.233	-0.056977	0	uniform	345.783	0.31088	2.5114e-33
20	28	1492	2031	442.121	0.011649	0.00067024	ring	402.068	0.30986	1.4512e-34
20	29	1099	2396.53	416.091	0.010373	0	ring	390.418	0.053078	0.078607
20	30	1298	2418.96	455.221	-0.0071814	0	uniform	568.404	0.18403	2.3754e-11
20	31	1635	2380.73	446.494	-0.038662	0	uniform	393.442	0.25912	1.7095e-26
20	32	1267	2315.71	430.119	0.0034411	0	uniform	386.354	0.18135	7.8939e-11
20	33	1639	2124.63	464.273	0.018323	0	ring	583.123	0.012574	0.61097
20	34	1510	2308.06	426.414	-0.064229	0	uniform	364.085	0.31162	2.3226e-35
20	35	1328	2982.82	496.171	-0.11634	0	uniform	409.198	-0.043375	0.11413
20	36	1540	2389.54	451.912	-0.043217	0	uniform	475.144	0.35778	1.0144e-47
20	37	1693	2416.66	517.875	-0.11247	0	uniform	402.69	0.47475	6.7859e-96
20	38	1954	3233.09	820.88	-0.029453	0.0035824	uniform	489.849	0.69684	4.4989e-284
20	39	1641	3139.46	546.286	-0.14898	0	uniform	527.127	0.59515	7.8701e-158
20	40	1308	2089.87	424.978	-0.038284	0	uniform	387.31	0.37135	4.9005e-44
20	41	1360	2359.42	443.423	0.00014618	0	uniform	423.035	0.11365	2.6567e-05
20	42	1685	3029.42	486.351	-0.11167	0	uniform	371.747	0.44484	1.1333e-82
20	43	1347	2413.09	444.334	0.011869	0	ring	421.849	0.1111	4.3822e-05
20	44	1560	2708.13	462.065	-0.045	0	uniform	388.091	0.33366	7.067e-42
20	45	1709	3331.05	527.526	-0.089772	0	uniform	439.641	0.48792	6.4879e-103
20	46	1269	2347.24	429.651	0.0031742	0	uniform	436.987	0.075312	0.0072748
20	47	1876	2834.31	497.654	-0.076433	0	uniform	461.392	0.40552	3.5162e-75
20	48	1283	1801.21	385.566	0.022426	0	ring	343.748	0.095101	0.00064766
20	49	1830	3063.46	435.333	-0.0028289	0.00054645	uniform	374.528	0.24202	8.4142e-26
20	50	1721	2589.79	508.538	-0.015526	0	uniform	471.709	0.40855	3.2117e-70
20	51	1624	2618.23	509.632	-0.043926	0.00061576	uniform	458.966	0.40818	3.1025e-66
20	52	1081	2946	465.64	-0.0126	0	uniform	456.291	0.24907	9.5065e-17
20	53	2526	2868.02	459.084	0.004012	0	uniform	512.012	0.12375	4.3616e-10
20	54	1593	3356.82	522.591	-0.057098	0.0012555	uniform	468.696	0.591	1.2117e-150
20	55	2068	3087.64	509.86	-0.065728	0.0014507	uniform	521.137	0.64908	1.1031e-247
20	56	915	3051.57	496.903	-0.043248	0	uniform	515.416	0.23181	1.2547e-12
20	57	2387	2729.51	499.817	-0.13005	0.0012568	uniform	460.468	0.76817	0
20	58	1149	2504.96	430.343	0.010921	0.00087032	ring	386.479	0.34431	2.53e-33
20	59	766	3117.2	491.07	-0.04372	0	uniform	418.07	-0.075037	0.037864
20	60	766	3100.04	498.623	-0.066822	0	uniform	427.351	0.022204	0.53947
20	61	1452	1856.21	412.513	-0.00013661	0	uniform	370.359	0.13714	1.5532e-07
20	62	2212	3057.13	460.927	-0.035411	0.00090416	uniform	430.511	0.29277	5.7057e-45
20	63	1315	2689.99	484.52	0.040638	0.00076046	ring	484.815	0.80718	7.2733e-303
20	64	1408	2017.25	441.708	-0.032551	0.0014205	uniform	354.186	0.77545	4.7332e-283
20	65	1395	2363.61	472.178	-0.038667	0.00071685	uniform	350.849	0.33699	2.1723e-38
20	66	2061	3016.34	444.663	0.0046019	0	uniform	377.704	0.11441	1.9112e-07
20	67	1554	2568.79	475.614	-0.061718	0	uniform	423.339	0.44019	1.1872e-74
20	68	1329	3299.56	555.766	-0.17308	0	uniform	431.418	0.58677	9.0689e-124
20	69	1715	2422.05	428.02	-0.026258	0	uniform	349.37	0.23565	4.538e-23
20	70	1587	2940.16	495.633	-0.081653	0	uniform	395.195	0.50303	1.5377e-102
20	71	2306	2763.24	436.818	0.0024474	0	uniform	413.668	0.089549	1.6581e-05
20	72	1575	2157.31	424.988	0.010587	0	ring	413.117	0.18656	8.4127e-14
20	73	1343	1979.86	423.646	0.087957	0	ring	349.633	0.79115	1.3059e-288
20	74	1120	2956.9	440.529	0.0030053	0	uniform	403.438	0.020682	0.48927
20	75	1585	2902.66	482.495	-0.083501	0.00063091	uniform	393.302	0.38833	3.3297e-58
20	76	3692	3345.62	480.704	-0.035497	0.0016251	uniform	399.147	0.32634	2.3697e-92
20	77	1918	2119.72	450.494	-0.014386	0.00052138	uniform	381.163	0.27846	1.7116e-35
20	78	1221	1689.86	361.36	0.020899	0	ring	275.848	0.083487	0.0035075
21	1	3077	1387.79	593.98	0.075944	0.00032499	ring	536.18	0.32615	3.5085e-77
21	2	1279	1046.65	342.399	0.026487	0	ring	637.7	0.098921	0.00039567
21	3	2670	1416.72	760.881	0.075585	0.0011236	ring	503.978	0.60905	7.1209e-271
21	4	2309	1671.97	873.169	0.027398	0.0012993	ring	596.231	0.69576	0
21	5	3414	1692.85	1154.6	0.070841	0.0076157	foci	838.807	0.80595	0
21	6	2890	1831.56	851.582	0.0071842	0.0058824	uniform	698.681	0.83429	0
21	7	1844	2061.73	887.526	0.088002	0.0010846	ring	636.979	0.80821	0
21	8	3185	1883.58	1078.67	0.11014	0.0025118	ring	708.392	0.638	0
21	9	1501	1292.25	399.293	-0.0077529	0.0026649	uniform	852.946	0.76079	9.5641e-284
21	10	2428	1807.54	1285.32	0.11668	0.0016474	ring	720.686	0.51358	1.5534e-163
21	11	2636	2039.88	815.101	0.026895	0.0030349	ring	801.557	0.74099	0
21	12	2238	2120.43	775.558	0.036533	0	ring	578.519	0.82187	0
21	13	2891	1795.4	1133.62	0.069353	0.0027672	ring	655.355	0.58911	9.9816e-270
21	14	2706	2081.11	682.211	-0.23453	0.0014782	uniform	638.598	0.76291	0
21	15	3363	1692.99	872.047	0.052542	0.0023788	ring	665.486	0.65504	0
21	16	3080	1904.34	589.537	-0.15199	0.0061688	uniform	892.776	0.84259	0
21	17	2500	2255.58	703.337	-0.27256	0.0012	uniform	645.566	0.77657	0
21	18	1946	1345.78	903.071	0.10497	0.0015416	ring	686.022	0.56845	5.664e-167
21	19	2473	2060.59	771.604	-0.058321	0.00080873	uniform	659.159	0.79772	0
21	20	2582	2078.73	1386.74	0.16364	0.0027111	ring	1236.02	0.85931	0
21	21	3122	1863.61	836.737	-0.010699	0.0067265	uniform	632.178	0.82181	0
22	1	2029	1482.39	749.378	-0.026832	0.00049285	uniform	452.336	0.78347	0
22	2	2334	1733.52	583.669	0.03199	0.00042845	ring	587.139	0.60434	1.9377e-232
22	3	1766	1416.61	964.266	0.12329	0.00056625	ring	568.891	0.66903	1.3169e-229
22	4	2285	1715.06	971.328	0.11603	0.011816	foci	570.523	0.81197	0
22	5	1848	1358.28	502.278	0.048209	0.0070346	foci	563.892	0.86736	0
22	6	3180	1552.44	1021.01	0.12318	0.0037736	ring	683.443	0.70805	0
22	7	2022	1276.47	670.558	-0.029012	0.0084075	foci	769.831	0.65302	3.9922e-246
22	8	2989	1691.67	1048.47	0.083603	0.008364	foci	618.638	0.74816	0
22	9	3182	1686.02	1273.02	0.10089	0.0031427	ring	612.058	0.62111	0
22	10	2980	1715.56	1342.93	0.11411	0.0016779	ring	646.441	0.66634	0
22	11	2258	1980.53	899.721	0.063797	0.00044287	ring	731.756	0.80982	0
22	12	2806	1970.9	1195.14	0.093563	0.0032074	ring	683.5	0.69569	0
22	13	2420	2467.28	961.766	0.14563	0.0012397	ring	842.343	0.82903	0
22	14	2495	2231.97	878.228	-0.096202	0.004008	uniform	916.093	0.89665	0
22	15	2693	1806.29	1085.26	0.088475	0.0014853	ring	653.685	0.67738	0
22	16	1746	1971.64	1044.36	0.040549	0.0011455	ring	567.637	0.87777	0
22	17	2661	1283.64	1099.16	0.14988	0.0015032	ring	677.306	0.072192	0.00019366
23	1	2579	1827.33	991.857	0.091225	0.0023265	ring	599.046	0.62272	6.7688e-277
23	2	2331	1863.44	1044.09	-0.051708	0.000858	uniform	634.051	0.81734	0
23	3	2373	2133.14	744.745	-0.11675	0.0084282	foci	715.92	0.89128	0
23	4	1775	2347.21	1098	0.081984	0.0011268	ring	622.192	0.8921	0
23	5	1552	1616.5	867.294	-0.00043555	0.003866	uniform	746.482	0.86604	0
23	6	3376	1580.79	920.793	0.12022	0.0053318	ring	563.037	0.60087	0
23	7	3841	1507.9	1016.15	0.1201	0.0039052	ring	630.064	0.3303	1.9515e-98
23	8	1909	1489.32	570.377	-0.23533	0.0057622	uniform	696.576	0.89634	0
23	9	2233	1781.34	956.311	0.017322	0.0022391	ring	552.997	0.72376	0
23	10	2542	2128.44	1521.91	0.10906	0.0027537	ring	805.713	0.84646	0
23	11	3113	1796.07	702.94	-0.099609	0.0089945	foci	720.223	0.8669	0
23	12	2116	2357.51	825.839	-0.087926	0.00094518	uniform	700.806	0.89462	0
23	13	2848	2072.13	636.055	-0.00079878	0.0024579	uniform	963.194	0.78152	0
23	14	1587	1731.46	429.17	-0.087705	0.0018904	uniform	677.368	0.65267	2.7417e-193
23	15	1869	1681.3	578.822	-0.16117	0.0069556	uniform	886.996	0.89936	0
23	16	2760	2165.29	1150.01	0.034586	0.0028986	ring	904.027	0.8489	0
23	17	3100	1977.15	1101.73	0.053117	0.0070968	foci	683.993	0.75506	0
23	18	1932	1660.7	722.583	-0.12459	0.0093168	foci	1044.87	0.90248	0
23	19	2906	2131.19	1001.07	0.059424	0.003097	ring	670.712	0.5546	4.4294e-234
23	20	2191	2608.21	568.338	-0.12679	0.0018257	uniform	805.066	0.7557	0
24	1	2093	2365.09	754.871	0.003978	0.0057334	uniform	592.285	0.83497	0
24	2	1915	2842.72	962.802	0.10624	0.0020888	ring	807.685	0.81256	0
24	3	2056	2217.87	1040.56	-0.11476	0.006323	uniform	588.279	0.80745	0
24	4	1697	1449.73	636.164	0.13205	0.0070713	foci	831.785	0.84863	0
24	5	1710	1686.98	641.945	-0.084936	0.0052632	uniform	699.179	0.81454	0
24	6	2309	2116.36	992.103	0.026742	0	ring	519.415	0.76131	0
24	7	3255	3159.82	826.617	-0.39102	0.0064516	uniform	1323.34	0.94544	0
24	8	1712	1668.62	722.577	-0.15098	0.005257	uniform	838.898	0.90148	0
24	9	1979	2940.95	671.659	-0.29232	0.0010106	uniform	1142.35	0.90819	0
24	10	1657	1990.02	1031.54	0.043554	0.01207	foci	753.436	0.85081	0
24	11	1273	3013.61	1089.25	-0.019616	0.0015711	uniform	933.326	0.91922	0
24	12	1723	2045.01	728.128	-0.00063202	0.007545	foci	702.069	0.92119	0
24	13	2387	2322.68	1014.48	0.098638	0.0012568	ring	684.349	0.87908	0
24	14	1590	2253.52	526.64	-0.24889	0.0031447	uniform	702.924	0.90459	0
24	15	2454	2358.13	789.391	0.011991	0.005705	ring	1119.5	0.8554	0
24	16	1939	3102.84	1233.11	0.40363	0.0030944	ring	777.939	0.72882	5.83e-321
25	1	1351	1384.86	528.386	0.023632	0.0029608	ring	547.483	0.76593	4.6091e-261
25	2	2523	2177.71	968.433	0.30178	0.0043599	ring	617.821	0.7682	0
25	3	2079	1749.41	921.427	0.084854	0.001443	ring	660.365	0.59076	7.5124e-196
25	4	1414	1431.11	465.465	-0.1564	0.0056577	uniform	552.148	0.88028	0
25	5	2324	1942.53	768.368	0.11781	0.0060241	ring	539.602	0.70661	0
25	6	2791	2013.47	685.164	-0.10255	0.0028664	uniform	862.63	0.74493	0
25	7	1992	1968.04	942.889	0.3283	0.002008	ring	815.905	0.47414	3.4539e-112
25	8	1466	2256.17	538.782	-0.1732	0	uniform	1095.18	0.86274	0
25	9	2067	2890.38	1160.32	0.0039551	0	uniform	950.391	0.89881	0
25	10	1863	2913.42	959.842	-0.15676	0.006978	uniform	853.884	0.89308	0
25	11	2589	2517.83	1020.5	0.26789	0.001545	ring	854.372	0.60716	1.1753e-260
25	12	2221	2343.33	1324.8	0.29357	0.005403	ring	810.072	0.53627	1.2759e-165
25	13	2529	2787.23	1022.28	0.0044779	0.0071174	foci	758.149	0.82532	0
25	14	2372	2812.68	1255.85	0.036549	0.0033727	ring	732.584	0.81255	0
25	15	2365	2668.31	610.895	-0.095729	0.0063425	uniform	744.663	0.74711	0
25	16	2870	2258.8	1724.05	0.13724	0.0034843	ring	749.361	0.47055	4.2912e-158
25	17	2368	2737.05	572.77	-0.15879	0.0033784	uniform	686.543	0.82794	0
25	18	1724	2007.51	554.156	-0.25133	0.0069606	uniform	795.242	0.89711	0
25	19	2580	2848.67	853.939	-0.3024	0.0093023	foci	795.906	0.88252	0
25	20	2245	2264.11	1036.86	0.015616	0.00044543	ring	680.779	0.8	0
25	21	1822	1860.57	573.457	-0.045445	0.007135	foci	950.806	0.90795	0
25	22	1504	2426.63	597.232	-0.2373	0.0033245	uniform	1306.41	0.90173	0
25	23	1924	3201.82	987.175	-0.053435	0.0010395	uniform	1023.35	0.88301	0
25	24	2179	2656.39	1156.5	0.072887	0.0018357	ring	747.381	0.66776	1.9813e-281
25	25	2736	2446.02	1888.57	0.28485	0.002924	ring	841.726	0.62212	6.5785e-293
25	26	2648	1908.72	1566.78	0.12648	0.0030211	ring	873.828	0.49242	8.6938e-162
25	27	1386	2644.74	458.856	0.067272	0	ring	1226.71	0.038791	0.14891
26	1	2470	1658.33	604.206	-0.10455	0.0072874	foci	526.637	0.7817	0
26	2	1445	1609.26	417.534	0.0023727	0.0020761	uniform	594.793	0.80674	0
26	3	2114	1635.93	1043	0.13002	0.0014191	ring	538.857	0.17558	4.2448e-16
26	4	2538	1916.85	1057.52	0.19673	0.0023641	ring	749.27	0.25889	3.8026e-40
26	5	1975	2486.74	767.589	0.10643	0.00050633	ring	668.142	0.72629	1.9763e-323
26	6	2252	1706.26	1243.17	0.1489	0.0026643	ring	921.273	0.061807	0.0033434
26	7	2452	2341.25	874.513	0.028812	0.004894	ring	700.765	0.75971	0
26	8	2777	2010.75	849.671	-0.0037229	0.010803	foci	703.678	0.69849	0
26	9	3354	2003.93	1453.08	0.24113	0.0029815	ring	701.723	0.23358	8.5297e-43
26	10	2948	1951.02	708.002	0.06547	0.004749	ring	560.293	0.57169	1.7252e-255
26	11	2590	2392.2	834.442	-0.002584	0.0015444	uniform	629.55	0.7755	0
26	12	3010	2097.94	1282.14	0.0912	0.0043189	ring	812.971	0.59137	1.9537e-283
26	13	2378	2688.87	890.804	-0.012104	0.0075694	foci	955.893	0.87793	0
26	14	2626	2576.78	860.143	-0.043531	0.0011424	uniform	980.282	0.83227	0
26	15	2552	2818.46	763.781	-0.0014712	0.0086207	foci	1014.46	0.76111	0
26	16	2208	2950.13	823.15	-0.0053979	0.004529	uniform	835.456	0.74409	0
26	17	2900	2027.72	981.436	-0.037031	0.0093103	foci	1017.92	0.83831	0
26	18	2623	2683.51	709.429	-0.061984	0.0099123	foci	1125.47	0.87868	0
26	19	1473	1751.47	502.589	-0.14419	0.00611	uniform	628.152	0.83074	0
26	20	2672	2074.01	735.385	-0.11656	0.007485	foci	877.361	0.88195	0
26	21	2579	2504.7	1093.1	0.020691	0.0050407	ring	827.029	0.71162	0
26	22	2439	2798.96	1017.1	0.13833	0.00451	ring	937.635	0.76257	0
26	23	2394	1760.1	1661.44	0.17164	0.0083542	foci	914.33	0.53143	1.2873e-174
26	24	1513	2383.71	700.029	-0.3335	0.0092531	foci	934.673	0.91916	0
26	25	2492	2886.26	821.936	0.13492	0.002809	ring	709.309	0.63485	2.8824e-281
26	26	2399	2972.07	826.854	-0.083791	0.0050021	uniform	856.886	0.81702	0
26	27	2013	2607.54	984.965	0.10967	0.0024839	ring	759.285	0.75158	0
26	28	2345	2959.32	694.471	-0.22301	0.0042644	uniform	920.901	0.85792	0
26	29	3042	2415.97	1013.37	0.082298	0.004931	ring	921.442	0.67157	0
26	30	3139	1805.02	1108.3	0.11347	0.0095572	foci	762.34	0.48001	1.1739e-180
27	1	2275	1821.56	694.109	0.11385	0.0013187	ring	589.933	0.44569	1.8741e-111
27	2	1217	1998.29	426.8	-0.044978	0.0016434	uniform	624.058	0.84028	0
27	3	2007	1988.3	875.003	-0.047279	0.0034878	uniform	462.041	0.5999	1.7696e-196
27	4	2302	2327.48	803.287	0.11055	0.0013032	ring	723.73	0.54997	3.8131e-182
27	5	1716	2850.21	637.679	-0.28878	0.002331	uniform	811.935	0.88942	0
27	6	2480	2239.15	780.477	0.042064	0.0044355	ring	767.965	0.78487	0
27	7	1846	1609.38	640.514	-0.098893	0.0092091	foci	608.381	0.809	0
27	8	2050	2277.55	1111.53	0.10397	0.002439	ring	797.842	0.7478	0
27	9	2225	2161.4	843.698	-0.018124	0.0049438	uniform	685.808	0.78295	0
27	10	1333	2077.19	421.386	-0.039399	0.00075019	uniform	659.904	0.49872	9.7276e-85
27	11	2505	2460.97	949.968	0.069493	0.0015968	ring	874.448	0.89038	0
27	12	2045	2400.65	848.599	-0.05626	0.010758	foci	706.676	0.8242	0
27	13	2552	2596.46	742.272	0.20056	0.0058777	ring	718.433	0.69854	0
27	14	2913	2111	864.448	-0.082598	0.0082389	foci	870.711	0.88017	0
27	15	2675	2639.06	988.764	0.098729	0.002243	ring	922.4	0.75017	0
27	16	2116	2557.14	1184.03	0.090628	0.0023629	ring	857.756	0.76865	0
27	17	2745	2594.14	1139.65	0.040593	0.0021858	ring	779.2	0.65192	0
27	18	1576	1723.42	632.433	-0.19365	0.0069797	uniform	908.212	0.93581	0
27	19	2307	2986.37	1004.14	0.024711	0.0013004	ring	818.863	0.75347	0
27	20	3033	2170.28	966.267	0.34933	0.0029674	ring	698.308	0.32631	3.5087e-76
27	21	1875	2382.22	908.122	0.099531	0.0026667	ring	624.068	0.39466	6.3579e-71
27	22	2288	2238.4	1464.97	0.24401	0.0013112	ring	769.145	0.68881	1.0869e-321
27	23	2961	2533.79	1164.91	0.1297	0.0023641	ring	939.948	0.41037	1.1606e-120
27	24	2768	2340.23	1139.54	0.088231	0.003974	ring	771.079	0.69744	0
27	25	2298	2107.8	901.032	0.15117	0.0043516	ring	561.262	0.68194	3.1422e-314
27	26	2358	2922.64	1134.6	0.062287	0.0055131	ring	781.689	0.75356	0
27	27	2551	2355.54	929.525	0.079585	0.002744	ring	679.988	0.81076	0
28	1	1400	1583.19	613.894	0.034758	0.0057143	ring	731.936	0.74851	1.1103e-251
28	2	1535	1609.3	408.741	-0.0059694	0.0032573	uniform	696.728	0.78764	0
28	3	1483	1572.4	416.95	0.0023745	0.0020229	uniform	559.288	0.77307	4.3934e-295
28	4	2409	1943.12	398.666	-0.022935	0.0012453	uniform	523.989	0.4809	1.1512e-139
28	5	2814	1748.24	784.654	0.10894	0.0021322	ring	746.494	0.42237	3.6647e-122
28	6	1896	1777.35	971.805	0.1384	0.0021097	ring	615.986	0.49899	6.2969e-120
28	7	1406	1817.36	513.542	-0.14403	0.0021337	uniform	623.9	0.68228	3.2058e-193
28	8	2282	2169.01	754.418	-0.21779	0.0021911	uniform	820.859	0.77565	0
28	9	3006	1602.79	926.595	0.094946	0.0046574	ring	695.66	0.18056	1.9143e-23
28	10	1620	1998.8	918.945	0.15021	0.0024691	ring	767.81	0.72622	1.273e-265
28	11	2797	1930.26	780.403	-0.13183	0.0060779	uniform	779.16	0.7948	0
28	12	1711	1734.94	537.835	-0.035675	0.0046756	uniform	771.085	0.80233	0
28	13	2885	1903.47	1214.26	0.12922	0.0024263	ring	709.538	0.50163	1.0261e-183
28	14	2277	2336.18	792.475	0.046806	0.0043917	ring	660.359	0.66061	1.338e-285
28	15	1858	3081.9	839.888	0.018734	0.0010764	ring	1009.34	0.84627	0
28	16	2154	2675.97	715.229	-0.087117	0.0046425	uniform	1003.54	0.85603	0
28	17	1631	2647.98	1012.42	0.047188	0.00061312	ring	850.454	0.82581	0
28	18	2626	2166.32	1050.03	0.17829	0.0034273	ring	714.862	0.48302	1.3474e-153
28	19	1367	2267.68	578.28	-0.1095	0.00073153	uniform	1155.5	0.86639	0
28	20	1500	2223.47	655.262	-0.12886	0.008	foci	1272.25	0.91431	0
28	21	2679	2365.95	1178.59	0.071089	0.0018664	ring	682.993	0.64294	2.1785e-312
28	22	2595	2360.14	997.329	0.073208	0.0073218	foci	869.128	0.80005	0
28	23	1224	2796.59	517.93	-0.079898	0.003268	uniform	855.146	0.8572	0
28	24	1399	2347.03	513.916	-0.079555	0.0042888	uniform	888.314	0.84863	0
28	25	2370	2996.4	700.058	-0.1652	0.0059072	uniform	1340	0.92758	0
28	26	2069	2126.05	1365.68	0.11612	0.0029	ring	863.603	0.59251	2.4139e-196
28	27	2455	2619.5	1289.73	0.14763	0.002444	ring	882.431	0.49643	6.177e-153
28	28	1496	2394.41	653.077	0.011644	0.010027	foci	1247.78	0.87189	0
28	29	2069	2229.44	1014.8	0.25247	0.0024166	ring	762.136	0.21326	1.0464e-22
28	30	1860	2914.8	1248.35	0.14662	0.0016129	ring	910.574	0.80245	0
28	31	2317	3038.91	710.178	0.036434	0.00086319	ring	1092.57	0.85201	0
28	32	2074	2484.41	926.395	-0.10909	0.0067502	uniform	1065.47	0.88594	0
28	33	2880	2293.58	663.017	0.053606	0.0055556	ring	762.932	0.77259	0
28	34	2649	2762.72	610.203	-0.18831	0.0041525	uniform	1217.93	0.92981	0
28	35	2521	2872.85	920.349	0.12016	0.0015867	ring	912.942	0.57902	1.1526e-225
28	36	2383	2483.87	1270.53	0.14238	0.0041964	ring	693.216	0.55815	2.9434e-195
28	37	2769	2282.7	1121.84	0.1122	0.0043337	ring	749.875	0.60886	1.2638e-280
28	38	1551	1805.72	665.116	0.0021331	0.0058027	uniform	881.652	0.90889	0
28	39	2336	2641.65	1326.02	0.21699	0.0017123	ring	938.413	0.25894	4.2431e-37
28	40	2184	2306.39	1250.85	-0.043888	0	uniform	1057.86	0.86883	0
28	41	1921	2367.49	812.477	-0.019764	0.0015617	uniform	599.032	0.71915	1.0051e-305
28	42	2878	2580.49	1114.73	0.14629	0.0024322	ring	998.687	0.5052	2.7388e-186
29	1	1781	1416.43	837.209	0.13267	0.0022459	ring	707.062	0.53464	3.1611e-132
29	2	1952	1876.85	664.97	-0.094625	0	uniform	675.981	0.70501	2.5564e-293
29	3	3299	1608.13	911.287	0.20333	0.0057593	ring	692.181	0.31052	1.1468e-74
29	4	2442	2064.6	1038.88	0.19755	0.0012285	ring	708.918	0.33618	1.3769e-65
29	5	2169	2217.53	456.291	-0.085466	0.0013831	uniform	615.886	0.65361	1.6123e-264
29	6	4191	2419.56	566.846	-0.027659	0.0035791	uniform	932.911	0.67731	0
29	7	2502	2083.37	645.269	0.14871	0.00039968	ring	812.63	0.23295	3.5105e-32
29	8	1698	3127.49	728.764	0.051341	0	ring	787.723	0.66828	3.6474e-220
29	9	2326	1348.92	765.704	0.11911	0.00042992	ring	769.712	0.19654	1.0992e-21
29	10	1480	2070.02	867.38	0.24674	0.0087838	foci	871.386	0.83305	0
29	11	2106	2289.2	690.428	-0.003582	0.0023742	uniform	593.129	0.62645	6.0401e-230
29	12	3605	3223.52	647.959	-0.14323	0.00055479	uniform	1032.23	0.78014	0
29	13	2927	2375.88	779.909	-0.020407	0.0092245	foci	1076.7	0.80803	0
29	14	2910	2389.74	847.842	0.053091	0.0099656	foci	1120.59	0.79694	0
29	15	1304	2428.85	717.709	-0.085934	0.0030675	uniform	1426.75	0.91247	0
29	16	2370	2841.24	884.231	-0.097425	0.0012658	uniform	923.833	0.81011	0
29	17	3159	2131.37	766.685	0.0064844	0.0034821	uniform	725.971	0.67853	0
29	18	2703	2391.15	605.558	-0.067963	0.0073992	foci	747.97	0.80017	0
29	19	2546	2820.12	871.789	-0.0022266	0.00078555	uniform	1045.21	0.74719	0
29	20	1984	2213.8	814.548	0.14172	0.00050403	ring	675.146	0.72024	4.204e-317
29	21	3514	2021.1	571.717	-0.0647	0.0088219	foci	896.194	0.80738	0
29	22	2785	1931.26	634.89	-0.14417	0.0043088	uniform	691.338	0.80479	0
29	23	1296	1903.96	563.704	-0.1331	0.0046296	uniform	827.772	0.89571	0
29	24	2112	2453.63	800.916	-0.01144	0.0023674	uniform	762.746	0.7601	0
29	25	3145	2213.41	895.234	0.22315	0.0022258	ring	960.191	0.52103	1.8763e-218
29	26	3228	2192.75	795.08	0.11003	0.0027881	ring	714.065	0.40369	8.4905e-127
29	27	2139	2796.29	608.345	0.010657	0.00046751	ring	754.325	0.7025	5.299e-318
29	28	3067	2302.46	1135.46	0.056992	0.0068471	ring	930.22	0.68412	0
29	29	2579	2508.89	761.494	-0.10064	0.004653	uniform	866.013	0.86101	0
29	30	2624	2301.58	585.861	0.065372	0.0003811	ring	683.72	0.53594	4.7429e-195
29	31	1696	2215.69	1036.77	0.12371	0.0017689	ring	844.147	0.68618	2.1179e-236
30	1	2557	1590.77	1169.84	0.11229	0.0023465	ring	459.042	0.47026	7.2922e-141
30	2	1225	1996.63	882.03	0.17916	0.002449	ring	448.604	0.70299	3.1122e-183
30	3	2213	1922.95	1251.08	0.14699	0.0018075	ring	496.722	0.46581	1.3327e-119
30	4	1871	1858.7	1109.07	0.026685	0.0010689	ring	446.046	0.66864	9.127e-243
30	5	1891	2723.26	1182.62	-0.023102	0	uniform	470.977	0.79224	0
30	6	1571	1895.61	850.79	0.14353	0.010185	foci	568.09	0.846	0
30	7	2315	2594.05	957.194	0.022617	0.00086393	ring	510.834	0.6828	1.2255e-317
30	8	1491	2139.37	721.366	-0.20289	0.0053655	uniform	625.282	0.87645	0
30	9	2245	2772.38	1260.05	0.040393	0.0013363	ring	488.298	0.74719	0
30	10	2542	2348.77	1661.68	0.3456	0.0027537	ring	500.637	0.3484	1.9057e-73
30	11	2259	2825.68	1112.56	-0.0092385	0.0017707	uniform	537.837	0.73138	0
30	12	3138	2108.59	1274.63	0.33937	0.0031867	ring	476.525	0.21958	1.4393e-35
30	13	1285	2263.54	687.365	-0.15342	0.0062257	uniform	619.578	0.90264	0
30	14	2254	2388.28	1281.77	0.10876	0.00044366	ring	506.3	0.71248	0
30	15	2089	2538.3	857.132	-0.048364	0.0038296	uniform	515.973	0.77868	0
30	16	3228	1820.46	1878.63	0.24983	0.0027881	ring	467.61	0.39528	3.427e-121
30	17	1545	2148.5	631.862	-0.24122	0.0064725	uniform	509.687	0.85761	0
30	18	2020	2633.69	1491.13	0.02456	0.0014851	ring	546.005	0.77039	0
30	19	2374	2297.83	1518.41	0.14354	0.0033698	ring	531.412	0.70827	0
31	1	2941	1097.71	1018.29	0.28197	0.0010201	ring	393.334	0.28725	5.6295e-57
31	2	2452	1269.4	917.753	0.054668	0.00040783	ring	474.95	0.7985	0
31	3	2493	1436.04	1042.26	0.1102	0.00040112	ring	535.111	0.76635	0
31	4	2749	1592.25	1100.85	0.19667	0.0029101	ring	604.169	0.57498	1.0062e-241
31	5	1983	1904.26	1473.41	0.19128	0.0010086	ring	732.523	0.81038	0
31	6	2454	1779.43	1376.82	0.21929	0.002445	ring	575.554	0.5914	1.869e-231
31	7	1961	1414.26	491.441	-0.084892	0.0020398	uniform	672.531	0.88224	0
31	8	2628	1599.7	1787.01	0.3658	0.00076104	ring	595.57	0.63054	2.4904e-291
31	9	3346	1711.92	1401.88	0.073128	0.0029886	ring	618.359	0.79953	0
31	10	2605	1746.35	1174.81	0.014223	0.0015355	ring	530.905	0.77153	0
31	11	3259	1792.55	1227.96	0.21268	0.0042958	ring	629.689	0.73009	0
31	12	2718	1763.92	740.809	-0.27892	0.0022075	uniform	522.888	0.79654	0

## Sheet: 1G
Data processing:	gH2AX intensity thresholded at 560 to differentiate between gH2AX+ and - cells
Statistical test used:	Using Graphpad Prism 7	*p<0.05
	Unpaired two-tailed t-test between 2h and 8h for each of the indicated toxin treatments
Error bar	SEM
Sample size:	1 biological repeat with each 6 fields of view
	presented are the means of each field of view
	~360 nuclei/variable analysed
						Presented means:
Sample Size	condition	conc	inc time	Sum of nuclei/condition			2 hr	2 hr	2 hr	2 hr	2 hr	2 hr	8 hr	8 hr	8 hr	8 hr	8 hr	8 hr
	HQ		2 h	420		Untreated	1.75439	0	0	0	1.03093	1.44928	0	1.23457	0	0	0	1.5873
	TT	0.5	2 h	394		HQ mutant	4.41176	1.2987	0	0	0	0	0	1.33333	3.92157	1.33333	0	0
	TT	0.05	2 h	444		WT toxin 0.05 ng/ml	0	0	0	4.10959	1.73913	0.757576	11.7647	2.12766	5.33333	8.92857	4.16667	1.51515
	TT	5	2 h	349		WT toxin 0.5 ng/ml	3.33333	6.38298	0	3.75	7.40741	2.8169	18.0556	12.6761	11.7647	3.44828	8	19.1176
	TT	50	2h	206		WT toxin 5 ng/ml	37.2881	47.8261	35.8974	17.8082	34.2105	31.6456	43.75	36	37.931	34.8837	45.8333	31.6667
	unt		2h	394		WT toxin 50 ng/ml	26.7857	64.2857	42.8571	51.7241	40	33.3333	45.4545	60	58.5366	52.5	46.8085	53.4884
	hq		8 h	411
	TT	0.5	8 h	529
	TT	0.05	8 h	343
	TT	5	8 h	291
	TT	50	8 h	255
	unt		8h	314
			Max	529
			Min	206
			Average	362.5

## Sheet: 1H
identifier 627, 629
HT1080 were intoxicated with 5 ng/ml TOX or TOX-HQ (2h pulse, 24h chase) or left untreated. Immunostaining after fixation.
primary antibody: anti-gamma H2AX, mouse, EMD Milipore, 05-636-I; anti-53BP1, rabbit, Novus, NB100-304
secondary antibody: anti-mouse, Alexa Fluorophore 488, Invitrogen, A21202; anti-rabbit, Alexa Fluorophore 594, Invitrogen, A11037
DAPI 6 ug/ml
recorded on Nikon eCLIPSE Ti fluorescence microscope with an Andor Zyla sC-Mos camera
20x objective (Plan Apo NA=0.8)
3 biological replicates with each 10 fields of view of the same sample. 2,200 nuclei per condition analysed.
presented means are from all fields of view.
manual counting of 53BP1 positive nuclei
Statistical analysis with Graphpad Prism
One-way ANOVA with Tukey's multiple comparison test. Indicated significance against untreated if not otherwise indicated.
presented are means with SEM
											10% indicates that 10% serum was present in culture medium
STATS
Number of families	1										Presented means [%]
Number of comparisons per family	21										untreated 10% serum	TOX 10% serum	TOX-HQ 10% serum		Table Analyzed	53BP1 + - serum
Alpha	0.05									repeat 1	16.3636	38.8889	43.0556		Data sets analyzed	A-G
											18.0851	46.4286	26.8519
Tukey's multiple comparisons test	Mean Diff.	95.00% CI of diff.	Significant?	Summary	Adjusted P Value						27.4725	56.5217	23.8095		ANOVA summary
untreated 0% vs. TOX 0%	-39.8	-49.97 to -29.63	Yes	****	<0.0001	A-B					15.7609	60.5263	29.1391		F	44.3
untreated 0% vs. TOX-HQ 0%	-10.6	-20.77 to -0.4304	Yes	*	0.035	A-C					14.8	45.4545	19.4245		P value	<0.0001
untreated 0% vs. APH 0%	-12.72	-24.40 to -1.048	Yes	*	0.0229	A-D					15.6934	52.6316	34.6939		P value summary	****
untreated 0% vs. untreated 10%	4.846	-4.971 to 14.66	No	ns	0.7609	A-E					11.8644	48.6486	39.0909		Significant diff. among means (P < 0.05)?	Yes
untreated 0% vs. TOX 10%	-29.41	-39.23 to -19.59	Yes	****	<0.0001	A-F					18.4466	42.8571	47.0588		R square	0.5989
untreated 0% vs. TOX-HQ 10%	-11.31	-21.12 to -1.489	Yes	*	0.0128	A-G					9.95261	55.5556	42.8571
TOX 0% vs. TOX-HQ 0%	29.2	18.94 to 39.47	Yes	****	<0.0001	B-C					15.7895	54.8387	56		Brown-Forsythe test
TOX 0% vs. APH 0%	27.08	15.32 to 38.84	Yes	****	<0.0001	B-D				repeat 2	7.27273	6.66667	34.7826		F (DFn, DFd)	12.23 (6, 178)
TOX 0% vs. untreated 10%	44.65	34.73 to 54.56	Yes	****	<0.0001	B-E					7.87402	25	25.3731		P value	<0.0001
TOX 0% vs. TOX 10%	10.39	0.4752 to 20.31	Yes	*	0.0333	B-F					15.9574	23.4375	29.8246		P value summary	****
TOX 0% vs. TOX-HQ 10%	28.5	18.58 to 38.41	Yes	****	<0.0001	B-G					12.5	41.9355	26.8817		Are SDs significantly different (P < 0.05)?	Yes
TOX-HQ 0% vs. APH 0%	-2.125	-13.88 to 9.634	No	ns	0.9982	C-D					9.33333	26.8293	19.7368
TOX-HQ 0% vs. untreated 10%	15.44	5.529 to 25.36	Yes	***	0.0001	C-E					9.23077	24.3243	18.6992		Bartlett's test
TOX-HQ 0% vs. TOX 10%	-18.81	-28.73 to -8.895	Yes	****	<0.0001	C-F					10.9244	19.4444	17.1103		Bartlett's statistic (corrected)	79.2
TOX-HQ 0% vs. TOX-HQ 10%	-0.7069	-10.62 to 9.209	No	ns	>0.9999	C-G					9.69388	37.037	16.5414		P value	<0.0001
APH 0% vs. untreated 10%	17.57	6.113 to 29.03	Yes	***	0.0002	D-E					28	33.3333	16.9903		P value summary	****
APH 0% vs. TOX 10%	-16.69	-28.14 to -5.230	Yes	***	0.0005	D-F					12.069	22.2222	28.9474		Are SDs significantly different (P < 0.05)?	Yes
APH 0% vs. TOX-HQ 10%	1.418	-10.04 to 12.87	No	ns	0.9998	D-G				repeat 3	7.5	61.5385	35.3846
untreated 10% vs. TOX 10%	-34.26	-43.81 to -24.70	Yes	****	<0.0001	E-F					8.92857	90	36.3636		ANOVA table	SS	DF	MS	F (DFn, DFd)	P value
untreated 10% vs. TOX-HQ 10%	-16.15	-25.71 to -6.597	Yes	****	<0.0001	E-G					18.4615	100	37.7778		Treatment (between columns)	40923	6	6821	F (6, 178) = 44.30	P<0.0001
TOX 10% vs. TOX-HQ 10%	18.1	8.549 to 27.66	Yes	****	<0.0001	F-G					27.2727	84.6154	47.3684		Residual (within columns)	27407	178	154
											20.5882	85.7143	21.7391		Total	68330	184
Test details	Mean 1	Mean 2	Mean Diff.	SE of diff.	n1	n2	q	DF			20	69.2308	36.3636
untreated 0% vs. TOX 0%	20.31	60.11	-39.8	3.409	27	26	16.51	178			23.0769	71.4286	25		Data summary
untreated 0% vs. TOX-HQ 0%	20.31	30.91	-10.6	3.409	27	26	4.396	178			9.09091	33.3333	23.0769		Number of treatments (columns)	7
untreated 0% vs. APH 0%	20.31	33.03	-12.72	3.915	27	16	4.596	178			28.9474	62.5	50		Number of values (total)	185
untreated 0% vs. untreated 10%	20.31	15.46	4.846	3.292	27	30	2.082	178			12.9032	70.5882	38.4615
untreated 0% vs. TOX 10%	20.31	49.72	-29.41	3.292	27	30	12.64	178
untreated 0% vs. TOX-HQ 10%	20.31	31.61	-11.31	3.292	27	30	4.857	178
TOX 0% vs. TOX-HQ 0%	60.11	30.91	29.2	3.441	26	26	12	178
TOX 0% vs. APH 0%	60.11	33.03	27.08	3.943	26	16	9.712	178
TOX 0% vs. untreated 10%	60.11	15.46	44.65	3.325	26	30	18.99	178
TOX 0% vs. TOX 10%	60.11	49.72	10.39	3.325	26	30	4.42	178
TOX 0% vs. TOX-HQ 10%	60.11	31.61	28.5	3.325	26	30	12.12	178
TOX-HQ 0% vs. APH 0%	30.91	33.03	-2.125	3.943	26	16	0.7621	178
TOX-HQ 0% vs. untreated 10%	30.91	15.46	15.44	3.325	26	30	6.57	178
TOX-HQ 0% vs. TOX 10%	30.91	49.72	-18.81	3.325	26	30	8.001	178
TOX-HQ 0% vs. TOX-HQ 10%	30.91	31.61	-0.7069	3.325	26	30	0.3007	178
APH 0% vs. untreated 10%	33.03	15.46	17.57	3.841	16	30	6.468	178
APH 0% vs. TOX 10%	33.03	49.72	-16.69	3.841	16	30	6.143	178
APH 0% vs. TOX-HQ 10%	33.03	31.61	1.418	3.841	16	30	0.522	178
untreated 10% vs. TOX 10%	15.46	49.72	-34.26	3.204	30	30	15.12	178
untreated 10% vs. TOX-HQ 10%	15.46	31.61	-16.15	3.204	30	30	7.13	178
TOX 10% vs. TOX-HQ 10%	49.72	31.61	18.1	3.204	30	30	7.991	178
	repeat ID	image ID	nuclei	53BP1	ratio	%
untreated	512	25	110	18	0.163636	16.3636
		24	94	17	0.180851	18.0851
		23	91	25	0.274725	27.4725
		22	184	29	0.157609	15.7609
		21	250	37	0.148	14.8
		20	274	43	0.156934	15.6934
		19	236	28	0.118644	11.8644
		18	103	19	0.184466	18.4466
		17	211	21	0.0995261	9.95261
		16	171	27	0.157895	15.7895
untreated	552	31	110	8	0.0727273	7.27273
		30	127	10	0.0787402	7.87402
		29	94	15	0.159574	15.9574
		28	104	13	0.125	12.5
		27	75	7	0.0933333	9.33333
		26	65	6	0.0923077	9.23077
		25	119	13	0.109244	10.9244
		24	196	19	0.0969388	9.69388
		23	50	14	0.28	28
		22	116	14	0.12069	12.069
untreated	472	344	120	9	0.075	7.5
		343	56	5	0.0892857	8.92857
		342	65	12	0.184615	18.4615
		341	33	9	0.272727	27.2727
		340	34	7	0.205882	20.5882
		339	50	10	0.2	20
		338	26	6	0.230769	23.0769
		337	33	3	0.0909091	9.09091
		336	38	11	0.289474	28.9474
		335	62	8	0.129032	12.9032
TOX	512	15	18	7	0.388889	38.8889
		14	28	13	0.464286	46.4286
		13	23	13	0.565217	56.5217
		12	38	23	0.605263	60.5263
		11	33	15	0.454545	45.4545
		10	19	10	0.526316	52.6316
		9	37	18	0.486486	48.6486
		8	56	24	0.428571	42.8571
		7	36	20	0.555556	55.5556
		6	31	17	0.548387	54.8387
TOX	552	11	15	1	0.0666667	6.66667
		10	32	8	0.25	25
		9	64	15	0.234375	23.4375
		8	62	26	0.419355	41.9355
		7	41	11	0.268293	26.8293
		6	37	9	0.243243	24.3243
		5	36	7	0.194444	19.4444
		4	27	10	0.37037	37.037
		3	30	10	0.333333	33.3333
		2	27	6	0.222222	22.2222
TOX	472	323	13	8	0.615385	61.5385
		322	10	9	0.9	90
		321	10	10	1	100
		320	13	11	0.846154	84.6154
		319	14	12	0.857143	85.7143
		318	13	9	0.692308	69.2308
		317	14	10	0.714286	71.4286
		316	15	5	0.333333	33.3333
		315	16	10	0.625	62.5
		314	17	12	0.705882	70.5882
TOX-HQ	552	21	72	31	0.430556	43.0556
		20	108	29	0.268519	26.8519
		19	105	25	0.238095	23.8095
		18	151	44	0.291391	29.1391
		17	139	27	0.194245	19.4245
		16	98	34	0.346939	34.6939
		15	110	43	0.390909	39.0909
		14	34	16	0.470588	47.0588
		13	49	21	0.428571	42.8571
		12	50	28	0.56	56
TOX-HQ	513	29	46	16	0.347826	34.7826
		28	67	17	0.253731	25.3731
		27	57	17	0.298246	29.8246
		26	93	25	0.268817	26.8817
		25	76	15	0.197368	19.7368
		24	123	23	0.186992	18.6992
		23	263	45	0.171103	17.1103
		22	266	44	0.165414	16.5414
		21	206	35	0.169903	16.9903
		20	76	22	0.289474	28.9474
TOX-HQ	472	354	65	23	0.353846	35.3846
		352	44	16	0.363636	36.3636
		350	45	17	0.377778	37.7778
		348	38	18	0.473684	47.3684
		346	23	5	0.217391	21.7391
		344	11	4	0.363636	36.3636
		342	12	3	0.25	25
		340	13	3	0.230769	23.0769
		338	14	7	0.5	50
		336	26	10	0.384615	38.4615

## Sheet: 1I
identifier 552
HT1080 were intoxicated with 5 ng/ml TOX or TOX-HQ (2h pulse, 24h chase) or left untreated. Immunostaining after fixation.
primary antibody: anti-gamma H2AX, mouse, EMD Milipore, 05-636-I; anti-53BP1, rabbit, Novus, NB100-304
secondary antibody: anti-mouse, Alexa Fluorophore 488, Invitrogen, A21202; anti-rabbit, Alexa Fluorophore 594, Invitrogen, A11037
DAPI 6 ug/ml
recorded on Nikon eCLIPSE Ti fluorescence microscope with an Andor Zyla sC-Mos camera
20x objective (Plan Apo NA=0.8)
2 biological replicates with reach 5 fields of view of the same sample.
presented are means from all fields of view.
450 nulclei per variable analysed
automated RING tracking with Matlab RING programme for yH2AX and 53BP1.
Statistical analysis with Graphpad Prism
unpaired two-tailed t-test
presented are means or replicates with SEM
STATS
											Presented means [%]
Table Analyzed	53BP1 foci positve cells subset										TOX, if yH foci	TOX, if yH ring
										repeat 1	100	9.09091
Column B	TOX, if yH ring										33.3333	0
vs.	vs.										0	0
Column A	TOX, if yH foci										100	40
											50	16.6667
Unpaired t test										repeat 2	70	7.69231
P value	<0.0001										100	22.2222
P value summary	****										66.6667	18.1818
Significantly different (P < 0.05)?	Yes										75	0
One- or two-tailed P value?	Two-tailed										100	0
t, df	t=5.399 df=19											0
How big is the difference?
Mean ± SEM of column A	69.5 ± 10.69, n=10
Mean ± SEM of column B	10.35 ± 3.891, n=11
Difference between means	-59.15 ± 10.95
95% confidence interval	-82.08 to -36.22
R squared (eta squared)	0.6054
F test to compare variances
F, DFn, Dfd	6.857, 9, 10
P value	0.0059
P value summary	**
Significantly different (P < 0.05)?	Yes
Raw data
key:	condition	until excel row
	TO-HQ	599
	untreated	1211
	TOX	1473
Image	Nucleus	Area	DAPI intensity	gH2AX intensity	gH2AX periphery/center	gH2AX homogeneity	Signal class	53BP1 intensity	53BP1 foci positive cell	gH2AX/53BP1 correlation	p-value	DAPI if ring	yH2AX if ring	53BP1 if ring	53BP1 if 53BP1 foci positive	shifted yH2AX	shifted yH2AX rings			foci	uniform	ring	threshold yH2AX	foci after threshold	UNIFORM AFTER THRESHOLD	RING AFTER THRESHOLD
1	1	1500	2569.35	1109.01	-0.12285	0.0066667	uniform	579.007	0	0.82295	0	0	0	0	0	2609.01	1500	0		0	1	0	1	0	1	0
1	2	1539	1855.43	479.93	-0.029668	0	uniform	460.874	0	0.34026	5.1042e-43	0	0	0	0	1979.93	1500	0	til 478	0	1	0	0	0	0	0
1	3	1594	2176.8	529.61	-0.046187	0.0012547	uniform	435.048	1	0.72387	6.6628e-259	0	0	0	435.048	2029.61	1500	0	til 1090	0	1	0	0	0	0	0
1	4	1522	1807.27	474.397	-0.10566	0.00065703	uniform	505.559	1	0.87246	0	0	0	0	505.559	1974.4	1500	0	til 1352	0	1	0	0	0	0	0
1	5	1476	1954.66	451.474	-0.001264	0	uniform	435.558	1	0.25381	3.9452e-23	0	0	0	435.558	1951.47	1500	0		0	1	0	0	0	0	0
1	6	1232	1706.01	464.28	0.0053825	0.0056818	uniform	350.198	1	0.85639	0	0	0	0	350.198	1964.28	1500	0		0	1	0	0	0	0	0
1	7	2056	2065.68	542.666	-0.096384	0.006323	uniform	418.11	1	0.77494	0	0	0	0	418.11	2042.67	1500	0		0	1	0	0	0	0	0
1	8	1393	2072.82	459.682	-0.040898	0.0014358	uniform	504.091	0	0.8175	0	0	0	0	0	1959.68	1500	0		0	1	0	0	0	0	0
1	9	1546	3201.48	692.569	-0.29278	0.0058215	uniform	410.887	0	0.7373	2.8162e-265	0	0	0	0	2192.57	1500	0		0	1	0	1	0	1	0
1	10	1188	2147.71	511.784	-0.13712	0.00084175	uniform	414.505	1	0.80915	3.9295e-276	0	0	0	414.505	2011.78	1500	0		0	1	0	0	0	0	0
1	11	2081	2184.51	629.923	-0.19636	0.0067275	uniform	491.638	1	0.67293	1.5406e-274	0	0	0	491.638	2129.92	1500	0		0	1	0	1	0	1	0
1	12	1803	2372.62	488.158	-0.057368	0.00055463	uniform	473.633	1	0.65841	1.6288e-224	0	0	0	473.633	1988.16	1500	0		0	1	0	0	0	0	0
1	13	2198	2268.34	531.528	-0.092133	0.00090992	uniform	467.485	0	0.54162	8.4154e-168	0	0	0	0	2031.53	1500	0		0	1	0	0	0	0	0
1	14	1229	2088.54	515.561	-0.046494	0.002441	uniform	457.343	1	0.88463	0	0	0	0	457.343	2015.56	1500	0		0	1	0	0	0	0	0
1	15	1586	2211.69	474.115	0.0059985	0	uniform	434.839	0	0.24994	5.1673e-24	0	0	0	0	1974.12	1500	0		0	1	0	0	0	0	0
1	16	1457	2090.62	468.041	-0.013648	0	uniform	491.714	0	0.083991	0.0013324	0	0	0	0	1968.04	1500	0		0	1	0	0	0	0	0
1	17	1112	2220.45	492.753	0.00068266	0	uniform	501.084	0	0.20154	1.1788e-11	0	0	0	0	1992.75	1500	0		0	1	0	0	0	0	0
1	18	1762	2289.92	500.418	-0.12424	0.00056754	uniform	433.931	1	0.43627	8.8819e-83	0	0	0	433.931	2000.42	1500	0		0	1	0	0	0	0	0
1	19	1342	1842.29	530.606	-0.023269	0.0022355	uniform	487.588	1	0.93169	0	0	0	0	487.588	2030.61	1500	0		0	1	0	0	0	0	0
1	20	1359	1910.74	476.981	0.0036526	0	uniform	471.649	0	0.088098	0.0011499	0	0	0	0	1976.98	1500	0		0	1	0	0	0	0	0
1	21	1758	1674.45	540.24	-0.021243	0.0022753	uniform	478.313	1	0.89997	0	0	0	0	478.313	2040.24	1500	0		0	1	0	0	0	0	0
1	22	1199	2581.05	549.597	-0.15318	0.00083403	uniform	527.381	1	0.92477	0	0	0	0	527.381	2049.6	1500	0		0	1	0	0	0	0	0
1	23	2477	2148.86	488.007	0.025324	0	ring	582.982	0	-0.066619	0.00090792	2148.86	488.007	582.982	0	1988.01	1988.01	1988.01		0	0	1	0	0	0	0
1	24	1472	2019.42	625.129	-0.18667	0.0047554	uniform	460.346	1	0.92386	0	0	0	0	460.346	2125.13	1500	0		0	1	0	1	0	1	0
1	25	2566	2523.28	492.567	0.017423	0	ring	549.901	0	-0.026014	0.18772	2523.28	492.567	549.901	0	1992.57	1992.57	1992.57		0	0	1	0	0	0	0
1	26	2029	2301.76	472.528	-0.010617	0	uniform	444.012	0	0.19944	1.1949e-19	0	0	0	0	1972.53	1500	0		0	1	0	0	0	0	0
1	27	1609	3186.7	773.418	-0.11516	0	uniform	640.843	0	0.85723	0	0	0	0	0	2273.42	1500	0		0	1	0	1	0	1	0
1	28	2106	2624.13	507.517	0.031139	0	ring	564.808	0	0.24506	3.555e-30	2624.13	507.517	564.808	0	2007.52	2007.52	2007.52		0	0	1	0	0	0	0
1	29	1302	2885.27	604.827	-0.19679	0.0023041	uniform	504.415	0	0.71184	1.0034e-201	0	0	0	0	2104.83	1500	0		0	1	0	1	0	1	0
1	30	1840	2566.2	656.277	-0.10396	0.0038043	uniform	642.932	1	0.86451	0	0	0	0	642.932	2156.28	1500	0		0	1	0	1	0	1	0
2	1	1177	1745	386.565	0.015811	0	ring	303.543	0	0.065735	0.024119	1745	386.565	303.543	0	1886.57	1886.57	1886.57		0	0	1	0	0	0	0
2	2	1241	1927.08	488.686	-0.061488	0.0056406	uniform	332.32	1	0.59748	5.913e-121	0	0	0	332.32	1988.69	1500	0		0	1	0	0	0	0	0
2	3	1428	1819.45	425.515	-0.011617	0	uniform	333.538	0	0.21706	1.0901e-16	0	0	0	0	1925.52	1500	0		0	1	0	0	0	0	0
2	4	1543	1861.85	485.624	-0.046766	0.0019443	uniform	386.504	1	0.61683	1.9834e-162	0	0	0	386.504	1985.62	1500	0		0	1	0	0	0	0	0
2	5	1742	2363.41	443.994	-0.049977	0.00057405	uniform	339.914	0	0.66061	6.3849e-219	0	0	0	0	1943.99	1500	0		0	1	0	0	0	0	0
2	6	1424	1904.25	494.92	-0.085421	0.0042135	uniform	328.107	1	0.85251	0	0	0	0	328.107	1994.92	1500	0		0	1	0	0	0	0	0
2	7	1812	2559.44	580.613	-0.091959	0.0038631	uniform	362.757	1	0.71333	9.458e-282	0	0	0	362.757	2080.61	1500	0		0	1	0	0	0	0	0
2	8	1101	2638.19	450.915	-0.01475	0	uniform	366.491	0	0.13758	4.6149e-06	0	0	0	0	1950.91	1500	0		0	1	0	0	0	0	0
2	9	1294	2071.13	465.392	-0.12961	0.0007728	uniform	366.684	0	0.72549	6.9747e-212	0	0	0	0	1965.39	1500	0		0	1	0	0	0	0	0
2	10	1560	1749.8	448.09	-0.03379	0	uniform	352.23	0	0.08704	0.00057833	0	0	0	0	1948.09	1500	0		0	1	0	0	0	0	0
2	11	1304	1930.07	448.232	-0.022672	0	uniform	362.153	0	0.3384	2.68e-36	0	0	0	0	1948.23	1500	0		0	1	0	0	0	0	0
2	12	1259	1802.08	461.427	-0.0070092	0.0047657	uniform	314.323	1	0.71144	8.3831e-195	0	0	0	314.323	1961.43	1500	0		0	1	0	0	0	0	0
2	13	1339	2313.56	572.662	-0.11324	0.004481	uniform	380.82	1	0.90322	0	0	0	0	380.82	2072.66	1500	0		0	1	0	0	0	0	0
2	14	1657	1977.05	456.582	0.0095335	0	uniform	388.876	0	0.019589	0.42552	0	0	0	0	1956.58	1500	0		0	1	0	0	0	0	0
2	15	2180	2484.57	746.4	-0.043183	0.0082569	foci	388.98	1	0.78558	0	0	0	0	388.98	2246.4	1500	0		1	0	0	1	1	0	0
2	16	2402	2549.64	565.365	-0.14861	0.0049958	uniform	420.253	1	0.69414	0	0	0	0	420.253	2065.37	1500	0		0	1	0	0	0	0	0
2	17	1130	2017.23	587.335	-0.21048	0.0061947	uniform	364.31	1	0.83034	1.0207e-288	0	0	0	364.31	2087.33	1500	0		0	1	0	0	0	0	0
2	18	1308	2497.79	483.094	-0.046952	0.0015291	uniform	452.333	1	0.89488	0	0	0	0	452.333	1983.09	1500	0		0	1	0	0	0	0	0
2	19	1375	2507.79	569.831	-0.11451	0.0043636	uniform	417.385	1	0.90257	0	0	0	0	417.385	2069.83	1500	0		0	1	0	0	0	0	0
2	20	1713	2019.54	466.687	0.010602	0	ring	394.211	0	0.60667	9.7244e-173	2019.54	466.687	394.211	0	1966.69	1966.69	1966.69		0	0	1	0	0	0	0
2	21	1455	2257.23	621.003	0.21189	0.0027491	ring	440.069	1	0.91954	0	2257.23	621.003	440.069	440.069	2121	2121	2121		0	0	1	1	0	0	1
2	22	2044	3158.17	801.479	-0.014282	0.0097847	foci	462.313	1	0.79989	0	0	0	0	462.313	2301.48	1500	0		1	0	0	1	1	0	0
2	23	1393	2737.73	565.595	-0.12723	0.0021536	uniform	473.966	1	0.8492	0	0	0	0	473.966	2065.6	1500	0		0	1	0	0	0	0	0
2	24	1417	2425.06	469.33	0.019334	0	ring	435.059	0	0.10556	6.8614e-05	2425.06	469.33	435.059	0	1969.33	1969.33	1969.33		0	0	1	0	0	0	0
3	1	1020	2347.7	471.125	0.035757	0.00098039	ring	315.084	1	0.49069	6.5172e-63	2347.7	471.125	315.084	315.084	1971.13	1971.13	1971.13		0	0	1	0	0	0	0
3	2	1306	1831.15	461.538	0.064313	0.0038285	ring	343.226	1	0.6666	1.3346e-168	1831.15	461.538	343.226	343.226	1961.54	1961.54	1961.54		0	0	1	0	0	0	0
3	3	1943	2666.44	483.148	-0.062697	0.001544	uniform	409.672	0	0.48897	2.5168e-117	0	0	0	0	1983.15	1500	0		0	1	0	0	0	0	0
3	4	2270	1852.3	531.632	-0.15527	0.0039648	uniform	337.134	0	0.70529	0	0	0	0	0	2031.63	1500	0		0	1	0	0	0	0	0
3	5	2119	1241.3	441.829	0.019651	0	ring	485.081	0	0.0034332	0.8745	1241.3	441.829	485.081	0	1941.83	1941.83	1941.83		0	0	1	0	0	0	0
3	6	2016	2835.68	507.761	-0.042505	0.0019841	uniform	425.686	1	0.6213	1.3654e-215	0	0	0	425.686	2007.76	1500	0		0	1	0	0	0	0	0
3	7	2211	2024.64	635.815	-0.14046	0.0054274	uniform	349.657	0	0.70095	0	0	0	0	0	2135.82	1500	0		0	1	0	1	0	1	0
3	8	2397	2254.98	559.051	-0.13784	0.0062578	uniform	371.639	1	0.79133	0	0	0	0	371.639	2059.05	1500	0		0	1	0	0	0	0	0
3	9	1413	2118.4	470.532	0.006061	0	uniform	410.033	0	0.34118	7.477e-40	0	0	0	0	1970.53	1500	0		0	1	0	0	0	0	0
3	10	2110	2156.5	681.186	-0.24157	0.0056872	uniform	433.526	1	0.79374	0	0	0	0	433.526	2181.19	1500	0		0	1	0	1	0	1	0
3	11	1403	2204.91	476.502	-0.017581	0.00071276	uniform	423.298	0	0.47469	9.4735e-80	0	0	0	0	1976.5	1500	0		0	1	0	0	0	0	0
3	12	1445	2173.35	471.885	0.01058	0	ring	423.771	0	0.11583	1.0136e-05	2173.35	471.885	423.771	0	1971.89	1971.89	1971.89		0	0	1	0	0	0	0
3	13	1493	1747.89	555.412	0.075286	0.003349	ring	375.467	1	0.48072	3.5513e-87	1747.89	555.412	375.467	375.467	2055.41	2055.41	2055.41		0	0	1	0	0	0	0
3	14	1491	1873.04	530.093	-0.061871	0.0040241	uniform	433.082	1	0.88257	0	0	0	0	433.082	2030.09	1500	0		0	1	0	0	0	0	0
3	15	1239	2597.49	506.63	-0.034143	0	uniform	438.477	0	0.41824	1.2146e-53	0	0	0	0	2006.63	1500	0		0	1	0	0	0	0	0
3	16	2132	2892.74	640.145	-0.2174	0.0042214	uniform	432.236	0	0.81989	0	0	0	0	0	2140.14	1500	0		0	1	0	1	0	1	0
3	17	1868	2961.54	474.374	-0.029261	0.0026767	uniform	348.115	1	0.70505	7.9184e-281	0	0	0	348.115	1974.37	1500	0		0	1	0	0	0	0	0
4	1	1260	1851.1	407.485	-0.022145	0	uniform	301.813	0	0.22844	2.2213e-16	0	0	0	0	1907.48	1500	0		0	1	0	0	0	0	0
4	2	1886	2390.51	486.91	-0.10409	0.004772	uniform	299.382	0	0.65616	1.241e-232	0	0	0	0	1986.91	1500	0		0	1	0	0	0	0	0
4	3	950	2113.2	536.495	-0.10077	0.0021053	uniform	340.777	0	0.76533	1.3221e-183	0	0	0	0	2036.49	1500	0		0	1	0	0	0	0	0
4	4	1998	2516.62	548.452	-0.15165	0.007007	foci	318.84	1	0.64089	1.6323e-231	0	0	0	318.84	2048.45	1500	0		1	0	0	0	0	0	0
4	5	1231	1659.73	437.015	0.098542	0.00081235	ring	336.385	1	0.81799	1.9548e-297	1659.73	437.015	336.385	336.385	1937.01	1937.01	1937.01		0	0	1	0	0	0	0
4	6	2066	2441	617.846	-0.2135	0.0058083	uniform	322.166	1	0.81906	0	0	0	0	322.166	2117.85	1500	0		0	1	0	1	0	1	0
4	7	2468	1739.36	416.127	0.0029297	0	uniform	342.159	0	0.10722	9.3237e-08	0	0	0	0	1916.13	1500	0		0	1	0	0	0	0	0
4	8	2019	2502.91	519.701	-0.13112	0.0019812	uniform	348.474	1	0.67173	4.0152e-265	0	0	0	348.474	2019.7	1500	0		0	1	0	0	0	0	0
4	9	1150	1717.17	477.784	0.17456	0.0026087	ring	292.134	1	0.81577	3.0384e-275	1717.17	477.784	292.134	292.134	1977.78	1977.78	1977.78		0	0	1	0	0	0	0
4	10	1013	1921.21	494.165	0.017849	0	ring	338.857	1	0.65952	1.7997e-127	1921.21	494.165	338.857	338.857	1994.16	1994.16	1994.16		0	0	1	0	0	0	0
4	11	1608	2548.41	563.8	-0.12618	0.0018657	uniform	334.978	0	0.58904	8.369e-151	0	0	0	0	2063.8	1500	0		0	1	0	0	0	0	0
4	12	1930	2032.5	542.415	-0.018835	0.0051813	uniform	323.062	0	0.65395	6.7386e-236	0	0	0	0	2042.42	1500	0		0	1	0	0	0	0	0
4	13	1512	2994.09	881.265	-0.10038	0.0079365	foci	343.463	0	0.16255	2.0446e-10	0	0	0	0	2381.27	1500	0		1	0	0	1	1	0	0
4	14	1070	2408.67	424.757	0.0010202	0	uniform	354.836	0	0.13959	4.5819e-06	0	0	0	0	1924.76	1500	0		0	1	0	0	0	0	0
4	15	3513	2805.05	564.294	-0.089026	0.0068318	uniform	339.252	0	0.66304	0	0	0	0	0	2064.29	1500	0		0	1	0	0	0	0	0
4	16	1326	2072.83	452.572	-0.0077285	0	uniform	349.342	0	0.25592	2.8403e-21	0	0	0	0	1952.57	1500	0		0	1	0	0	0	0	0
4	17	1094	1969.4	437.366	0.034849	0.00091408	ring	338.162	1	0.72708	1.4741e-180	1969.4	437.366	338.162	338.162	1937.37	1937.37	1937.37		0	0	1	0	0	0	0
4	18	1878	2480.36	489.944	-0.042932	0.001065	uniform	335.276	0	0.46223	4.8391e-100	0	0	0	0	1989.94	1500	0		0	1	0	0	0	0	0
4	19	1879	2750.98	507.497	-0.07157	0.0005322	uniform	327.896	0	0.36359	8.136e-60	0	0	0	0	2007.5	1500	0		0	1	0	0	0	0	0
4	20	1070	2024.2	464.197	-0.14222	0.0018692	uniform	349.494	1	0.84676	5.2029e-295	0	0	0	349.494	1964.2	1500	0		0	1	0	0	0	0	0
4	21	1271	2015.73	425.69	0.028244	0	ring	411.836	0	0.10115	0.00030421	2015.73	425.69	411.836	0	1925.69	1925.69	1925.69		0	0	1	0	0	0	0
4	22	1586	1900.16	471.971	-0.040525	0.00063052	uniform	322.013	0	0.53872	4.5743e-120	0	0	0	0	1971.97	1500	0		0	1	0	0	0	0	0
4	23	1460	2012.51	470.45	0.051291	0.0013699	ring	367.686	1	0.78026	1.8936e-299	2012.51	470.45	367.686	367.686	1970.45	1970.45	1970.45		0	0	1	0	0	0	0
4	24	2243	2436.93	840.559	-0.25318	0.0071333	foci	407.685	0	0.76505	0	0	0	0	0	2340.56	1500	0		1	0	0	1	1	0	0
4	25	1957	2261.67	509.325	-0.080174	0.00051099	uniform	307.209	0	0.40338	1.8134e-77	0	0	0	0	2009.32	1500	0		0	1	0	0	0	0	0
4	26	796	2814.29	747.23	-0.41229	0	uniform	404.7	0	0.23249	3.1311e-11	0	0	0	0	2247.23	1500	0		0	1	0	1	0	1	0
4	27	1642	1932.83	520.652	-0.095182	0.0048721	uniform	327.345	0	0.60409	6.7425e-164	0	0	0	0	2020.65	1500	0		0	1	0	0	0	0	0
4	28	1793	2822.78	547.629	-0.018131	0.0039041	uniform	388.318	0	0.6788	1.775e-242	0	0	0	0	2047.63	1500	0		0	1	0	0	0	0	0
4	29	1123	2646.68	479.962	-0.022009	0.0017809	uniform	378.828	1	0.83975	1.3875e-299	0	0	0	378.828	1979.96	1500	0		0	1	0	0	0	0	0
4	30	2135	1715.92	525.467	-0.018524	0.0042155	uniform	375.26	0	0.72992	0	0	0	0	0	2025.47	1500	0		0	1	0	0	0	0	0
4	31	1269	2421.4	465.076	0.020702	0	ring	373.893	1	0.42741	1.6577e-57	2421.4	465.076	373.893	373.893	1965.08	1965.08	1965.08		0	0	1	0	0	0	0
4	32	1837	3052.66	583.2	-0.18092	0.0081655	foci	369.757	0	0.78971	0	0	0	0	0	2083.2	1500	0		1	0	0	0	0	0	0
4	33	1316	2438.06	463.396	0.021147	0	ring	383.671	0	-0.0089316	0.74616	2438.06	463.396	383.671	0	1963.4	1963.4	1963.4		0	0	1	0	0	0	0
4	34	1733	1871.69	470.897	0.00554	0.0017311	uniform	383.937	1	0.57355	3.7513e-152	0	0	0	383.937	1970.9	1500	0		0	1	0	0	0	0	0
4	35	1717	2487.94	518.538	-0.051578	0	uniform	397.699	0	0.4437	9.8194e-84	0	0	0	0	2018.54	1500	0		0	1	0	0	0	0	0
4	36	1281	2181.58	487.885	0.031899	0.0015613	ring	370.333	1	0.61722	2.2896e-135	2181.58	487.885	370.333	370.333	1987.89	1987.89	1987.89		0	0	1	0	0	0	0
4	37	1653	1971.98	528.073	0.14862	0.0012099	ring	374.426	1	0.08994	0.00025087	1971.98	528.073	374.426	374.426	2028.07	2028.07	2028.07		0	0	1	0	0	0	0
4	38	1438	2258.63	593.914	-0.10163	0.0069541	uniform	399.766	1	0.88337	0	0	0	0	399.766	2093.91	1500	0		0	1	0	0	0	0	0
4	39	1379	2235.15	481.31	0.0041542	0.0014503	uniform	355.784	0	0.68026	5.3187e-188	0	0	0	0	1981.31	1500	0		0	1	0	0	0	0	0
4	40	1801	3166.17	507.406	-0.03957	0.00055525	uniform	381.929	0	0.28414	8.5768e-35	0	0	0	0	2007.41	1500	0		0	1	0	0	0	0	0
4	41	2164	2978.64	547.407	-0.046676	0.0036969	uniform	417.596	1	0.74306	0	0	0	0	417.596	2047.41	1500	0		0	1	0	0	0	0	0
4	42	1375	2264.14	480.988	-0.033919	0.00072727	uniform	423.999	1	0.66581	7.5475e-177	0	0	0	423.999	1980.99	1500	0		0	1	0	0	0	0	0
4	43	1152	2739.07	474.395	0.017216	0	ring	518.377	0	0.026918	0.36134	2739.07	474.395	518.377	0	1974.39	1974.39	1974.39		0	0	1	0	0	0	0
4	44	1794	2796.55	574.381	-0.12238	0.0016722	uniform	348.18	0	0.53218	9.4395e-132	0	0	0	0	2074.38	1500	0		0	1	0	0	0	0	0
4	45	2067	2346.78	481.22	-0.048952	0.0033866	uniform	315.57	1	0.78939	0	0	0	0	315.57	1981.22	1500	0		0	1	0	0	0	0	0
4	46	4210	2962.03	777.621	-0.1293	0.0097387	foci	452.523	0	0.67135	0	0	0	0	0	2277.62	1500	0		1	0	0	1	1	0	0
4	47	1063	2425.86	515.234	-0.020581	0.0037629	uniform	347.39	1	0.79478	2.3403e-232	0	0	0	347.39	2015.23	1500	0		0	1	0	0	0	0	0
4	48	3737	3277	593.858	-0.051542	0.0050843	uniform	437.9	0	0.55244	1.155e-297	0	0	0	0	2093.86	1500	0		0	1	0	0	0	0	0
4	49	2951	2226.97	545.559	0.0074136	0.0040664	uniform	411.614	0	0.30364	5.4958e-64	0	0	0	0	2045.56	1500	0		0	1	0	0	0	0	0
4	50	1239	2018.54	449.819	-0.012491	0	uniform	438.553	0	0.10902	0.00012047	0	0	0	0	1949.82	1500	0		0	1	0	0	0	0	0
4	51	1388	2507	478.012	-0.021868	0	uniform	384.277	1	0.19577	1.863e-13	0	0	0	384.277	1978.01	1500	0		0	1	0	0	0	0	0
4	52	1344	2480.53	558.141	-0.070071	0.0037202	uniform	366.682	1	0.85051	0	0	0	0	366.682	2058.14	1500	0		0	1	0	0	0	0	0
4	53	1397	2161.55	529.737	-0.0032198	0.0042949	uniform	356.135	1	0.84283	0	0	0	0	356.135	2029.74	1500	0		0	1	0	0	0	0	0
4	54	1331	2123.85	549.533	-0.13874	0.0045079	uniform	357.148	1	0.81404	6.7178e-316	0	0	0	357.148	2049.53	1500	0		0	1	0	0	0	0	0
4	55	1518	2486.47	519.754	-0.028973	0.0019763	uniform	412.858	0	0.49135	4.5496e-93	0	0	0	0	2019.75	1500	0		0	1	0	0	0	0	0
4	56	1352	2542.11	464.835	0.02145	0	ring	394.136	0	0.10952	5.4511e-05	2542.11	464.835	394.136	0	1964.84	1964.84	1964.84		0	0	1	0	0	0	0
4	57	2870	2212.77	494.17	-0.022883	0.002439	uniform	376.337	0	0.35178	2.2563e-84	0	0	0	0	1994.17	1500	0		0	1	0	0	0	0	0
4	58	1595	2124.59	461.302	-0.0024929	0	uniform	415.843	0	0.41454	2.881e-67	0	0	0	0	1961.3	1500	0		0	1	0	0	0	0	0
4	59	1443	2139.61	477.487	0.019519	0	ring	390.87	0	0.51905	2.4105e-100	2139.61	477.487	390.87	0	1977.49	1977.49	1977.49		0	0	1	0	0	0	0
4	60	1652	2139.18	494.887	-0.043618	0.0012107	uniform	337.473	0	0.57088	1.6956e-143	0	0	0	0	1994.89	1500	0		0	1	0	0	0	0	0
4	61	1221	2390.55	544.537	-0.038335	0.002457	uniform	375.345	0	0.78868	8.5981e-260	0	0	0	0	2044.54	1500	0		0	1	0	0	0	0	0
5	1	1228	1904.86	413.419	0.018188	0	ring	292.42	0	0.10046	0.00042225	1904.86	413.419	292.42	0	1913.42	1913.42	1913.42		0	0	1	0	0	0	0
5	2	1333	1644.03	408.978	-0.017527	0.00075019	uniform	263.096	0	0.73609	7.697e-228	0	0	0	0	1908.98	1500	0		0	1	0	0	0	0	0
5	3	1327	1827.26	418.604	0.0145	0	ring	286.867	0	0.044941	0.10176	1827.26	418.604	286.867	0	1918.6	1918.6	1918.6		0	0	1	0	0	0	0
5	4	1429	1984.79	572.416	-0.10065	0	uniform	330.79	0	0.57016	5.4476e-124	0	0	0	0	2072.42	1500	0		0	1	0	0	0	0	0
5	5	1273	1825.98	461.776	-0.013886	0	uniform	286.65	0	0.3808	3.3759e-45	0	0	0	0	1961.78	1500	0		0	1	0	0	0	0	0
5	6	1303	1307.98	429.41	-0.026151	0.0015349	uniform	265.678	0	0.59015	4.199e-123	0	0	0	0	1929.41	1500	0		0	1	0	0	0	0	0
5	7	1437	1765.31	447.577	-0.035631	0.00069589	uniform	309.842	0	0.76826	2.7241e-280	0	0	0	0	1947.58	1500	0		0	1	0	0	0	0	0
5	8	1677	1524.73	561.505	-0.12156	0.0035778	uniform	345.233	1	0.86782	0	0	0	0	345.233	2061.51	1500	0		0	1	0	0	0	0	0
5	9	1391	2405.52	513.84	-0.073829	0	uniform	304.622	0	0.37748	2.4375e-48	0	0	0	0	2013.84	1500	0		0	1	0	0	0	0	0
5	10	2076	2653.06	533.995	-0.15856	0.0024085	uniform	315.181	0	0.53483	5.9176e-154	0	0	0	0	2033.99	1500	0		0	1	0	0	0	0	0
5	11	1583	1840.81	460.548	-0.02262	0	uniform	326.099	0	0.39892	1.5685e-61	0	0	0	0	1960.55	1500	0		0	1	0	0	0	0	0
5	12	1551	1865.54	524.249	-0.11897	0.0032237	uniform	329.806	1	0.75805	7.8581e-290	0	0	0	329.806	2024.25	1500	0		0	1	0	0	0	0	0
5	13	1371	1867.49	618.576	-0.056571	0.0029176	uniform	325.856	0	0.91067	0	0	0	0	0	2118.58	1500	0		0	1	0	1	0	1	0
5	14	1955	2864.79	529.753	-0.11718	0.00051151	uniform	336.986	0	0.45175	6.3406e-99	0	0	0	0	2029.75	1500	0		0	1	0	0	0	0	0
5	15	2243	2451.01	952.542	-0.29655	0	uniform	420.029	0	0.44071	3.103e-107	0	0	0	0	2452.54	1500	0		0	1	0	1	0	1	0
5	16	1329	2236.52	491.257	-0.017488	0	uniform	333.833	0	0.47827	6.5463e-77	0	0	0	0	1991.26	1500	0		0	1	0	0	0	0	0
5	17	1235	2369.96	512.509	0.066016	0	ring	345.048	0	0.86036	0	2369.96	512.509	345.048	0	2012.51	2012.51	2012.51		0	0	1	0	0	0	0
5	18	1201	2440.29	455.545	0.0015252	0	uniform	326.887	0	0.23224	3.5876e-16	0	0	0	0	1955.55	1500	0		0	1	0	0	0	0	0
5	19	3456	1608.89	497.503	0.015097	0.00086806	ring	376.63	0	0.13536	1.3328e-15	1608.89	497.503	376.63	0	1997.5	1997.5	1997.5		0	0	1	0	0	0	0
5	20	1615	2272.99	528.654	-0.029043	0	uniform	381.258	0	0.33631	5.3559e-44	0	0	0	0	2028.65	1500	0		0	1	0	0	0	0	0
5	21	1791	1853.66	527.949	-0.14238	0.0039084	uniform	351.118	1	0.85027	0	0	0	0	351.118	2027.95	1500	0		0	1	0	0	0	0	0
5	22	1585	2412.07	553.58	-0.096729	0	uniform	379.234	0	0.64962	1.1311e-190	0	0	0	0	2053.58	1500	0		0	1	0	0	0	0	0
5	23	1795	1795.72	568.938	-0.12705	0.0027855	uniform	391.366	1	0.87228	0	0	0	0	391.366	2068.94	1500	0		0	1	0	0	0	0	0
5	24	1240	2574.95	498.763	0.01015	0	ring	351.488	0	0.10227	0.0003098	2574.95	498.763	351.488	0	1998.76	1998.76	1998.76		0	0	1	0	0	0	0
5	25	1908	2444.24	722.531	-0.097122	0.0010482	uniform	384.431	0	0.6218	1.4519e-204	0	0	0	0	2222.53	1500	0		0	1	0	1	0	1	0
5	26	1413	2264.42	491.005	0.023146	0	ring	355.754	0	0.029469	0.26829	2264.42	491.005	355.754	0	1991.01	1991.01	1991.01		0	0	1	0	0	0	0
5	27	1338	2447.99	492.495	-0.015899	0.0022422	uniform	335.868	1	0.73446	3.5497e-227	0	0	0	335.868	1992.49	1500	0		0	1	0	0	0	0	0
5	28	1720	2887.36	674.255	-0.28078	0	uniform	382.693	0	0.70455	3.4636e-258	0	0	0	0	2174.25	1500	0		0	1	0	1	0	1	0
5	29	2763	2481	487.388	0.020069	0	ring	416.272	0	0.026676	0.16097	2481	487.388	416.272	0	1987.39	1987.39	1987.39		0	0	1	0	0	0	0
5	30	1604	2952.11	630.035	-0.1728	0	uniform	379.902	0	0.68381	1.5254e-221	0	0	0	0	2130.04	1500	0		0	1	0	1	0	1	0
5	31	1212	2689.19	525.56	-0.057689	0.00082508	uniform	348.454	1	0.6795	6.0885e-165	0	0	0	348.454	2025.56	1500	0		0	1	0	0	0	0	0
5	32	1317	2456.39	510.402	-0.013146	0.0007593	uniform	391.922	0	0.76006	2.0542e-248	0	0	0	0	2010.4	1500	0		0	1	0	0	0	0	0
5	33	1366	2183.37	506.324	0.0087024	0	uniform	406.796	1	0.49479	2.968e-85	0	0	0	406.796	2006.32	1500	0		0	1	0	0	0	0	0
5	34	1425	2055.04	540.38	-0.099984	0.0014035	uniform	361.714	1	0.72746	4.8262e-235	0	0	0	361.714	2040.38	1500	0		0	1	0	0	0	0	0
5	35	983	2325.02	485.372	-0.097205	0.0010173	uniform	316.465	0	0.47295	6.2086e-56	0	0	0	0	1985.37	1500	0		0	1	0	0	0	0	0
5	36	1922	3012.81	715.503	-0.19997	0.0067638	uniform	356.686	0	0.60764	2.2649e-194	0	0	0	0	2215.5	1500	0		0	1	0	1	0	1	0
5	37	2814	2595.31	522.113	0.017021	0	ring	459.632	0	0.0088867	0.63749	2595.31	522.113	459.632	0	2022.11	2022.11	2022.11		0	0	1	0	0	0	0
5	38	2470	2573.88	568.49	-0.1093	0.0040486	uniform	373.582	0	0.64521	7.5879e-291	0	0	0	0	2068.49	1500	0		0	1	0	0	0	0	0
5	39	2919	2455.35	680.437	-0.22088	0.0027407	uniform	406.321	1	0.74652	0	0	0	0	406.321	2180.44	1500	0		0	1	0	1	0	1	0
5	40	1758	2097.08	528.048	0.013474	0	ring	490.315	0	0.08909	0.00018388	2097.08	528.048	490.315	0	2028.05	2028.05	2028.05		0	0	1	0	0	0	0
5	41	1291	2163.74	583.163	0.057623	0.0046476	ring	367.225	1	0.58386	7.8603e-119	2163.74	583.163	367.225	367.225	2083.16	2083.16	2083.16		0	0	1	0	0	0	0
5	42	1525	2321.84	596.795	-0.050632	0.0019672	uniform	385.666	1	0.7707	2.1838e-300	0	0	0	385.666	2096.79	1500	0		0	1	0	0	0	0	0
5	43	1151	2094.54	494.257	-0.035235	0	uniform	333.723	0	0.68932	4.8634e-163	0	0	0	0	1994.26	1500	0		0	1	0	0	0	0	0
5	44	1227	2756.2	485.759	0.01046	0	ring	371.047	0	0.21219	5.879e-14	2756.2	485.759	371.047	0	1985.76	1985.76	1985.76		0	0	1	0	0	0	0
5	45	1388	2251.3	520.388	-0.049907	0.00072046	uniform	371.117	0	0.76239	2.9346e-264	0	0	0	0	2020.39	1500	0		0	1	0	0	0	0	0
5	46	2089	2260.87	470.297	-0.029284	0.0019148	uniform	332.264	0	0.31124	3.7426e-48	0	0	0	0	1970.3	1500	0		0	1	0	0	0	0	0
5	47	1476	2193.73	517.056	-0.005991	0.001355	uniform	405.021	0	0.702	1.5483e-219	0	0	0	0	2017.06	1500	0		0	1	0	0	0	0	0
5	48	1919	1936.48	537.654	0.034239	0.0015633	ring	378.247	1	0.71202	1.0735e-296	1936.48	537.654	378.247	378.247	2037.65	2037.65	2037.65		0	0	1	0	0	0	0
6	1	1160	1909.41	403.52	0.012363	0	ring	271.964	0	0.071578	0.014755	1909.41	403.52	271.964	0	1903.52	1903.52	1903.52		0	0	1	0	0	0	0
6	2	1586	2798.65	444.431	-0.09202	0.00063052	uniform	285.845	0	0.21622	3.1117e-18	0	0	0	0	1944.43	1500	0		0	1	0	0	0	0	0
6	3	1116	1277.63	384.972	0.02313	0	ring	286.804	0	0.10824	0.00029192	1277.63	384.972	286.804	0	1884.97	1884.97	1884.97		0	0	1	0	0	0	0
6	4	997	2229.94	472.205	-0.066036	0	uniform	287.744	1	0.55261	8.4956e-81	0	0	0	287.744	1972.2	1500	0		0	1	0	0	0	0	0
6	5	1640	2402.12	463.29	-0.063399	0	uniform	298.216	0	0.31017	6.6152e-38	0	0	0	0	1963.29	1500	0		0	1	0	0	0	0	0
6	6	1508	1578.85	427.383	-0.0021257	0	uniform	294.656	0	0.44885	1.2242e-75	0	0	0	0	1927.38	1500	0		0	1	0	0	0	0	0
6	7	2213	2186.78	479.652	-0.069524	0.0040669	uniform	299.315	1	0.48007	5.9341e-128	0	0	0	299.315	1979.65	1500	0		0	1	0	0	0	0	0
6	8	1394	1733.93	448.635	-0.091374	0.00071736	uniform	336.133	0	0.71983	5.9753e-223	0	0	0	0	1948.63	1500	0		0	1	0	0	0	0	0
6	9	1478	2398.58	570.473	-0.091817	0.0013532	uniform	311.552	0	0.47375	1.5039e-83	0	0	0	0	2070.47	1500	0		0	1	0	0	0	0	0
6	10	2005	2220.11	549.407	-0.054709	0.0054863	uniform	305.908	1	0.63141	1.6786e-223	0	0	0	305.908	2049.41	1500	0		0	1	0	0	0	0	0
6	11	966	2237.76	445.245	-0.018649	0	uniform	296.42	1	0.5293	7.4469e-71	0	0	0	296.42	1945.25	1500	0		0	1	0	0	0	0	0
6	12	3686	2953.56	492.516	-0.044225	0.0021704	uniform	333.874	0	0.22875	5.7698e-45	0	0	0	0	1992.52	1500	0		0	1	0	0	0	0	0
6	13	1849	2643.42	549.685	-0.13401	0.00054083	uniform	313.3	0	0.42735	5.7322e-83	0	0	0	0	2049.69	1500	0		0	1	0	0	0	0	0
6	14	1178	2444.02	489.033	-0.056567	0	uniform	322.082	0	0.36521	1.76e-38	0	0	0	0	1989.03	1500	0		0	1	0	0	0	0	0
6	15	2201	2052.12	508.585	-0.17421	0.0031804	uniform	313.408	0	0.59913	1.3372e-214	0	0	0	0	2008.59	1500	0		0	1	0	0	0	0	0
6	16	1199	2390.03	482.515	-0.054399	0.0016681	uniform	337.597	1	0.78661	6.5356e-253	0	0	0	337.597	1982.52	1500	0		0	1	0	0	0	0	0
6	17	1873	2551.94	616.837	-0.25792	0.0010678	uniform	311.782	0	0.43221	4.1338e-86	0	0	0	0	2116.84	1500	0		0	1	0	1	0	1	0
6	18	1878	1877.3	670.461	-0.20116	0.001065	uniform	378.646	0	0.71233	9.1307e-291	0	0	0	0	2170.46	1500	0		0	1	0	1	0	1	0
6	19	2073	2967.96	496.575	-0.022176	0.00096479	uniform	344.425	0	0.30202	5.591e-45	0	0	0	0	1996.58	1500	0		0	1	0	0	0	0	0
6	20	1631	2389.15	484.822	-0.023876	0.00061312	uniform	325.041	0	0.18552	4.2829e-14	0	0	0	0	1984.82	1500	0		0	1	0	0	0	0	0
6	21	1597	2335.32	513.45	-0.071176	0	uniform	327.921	0	0.33819	5.0351e-44	0	0	0	0	2013.45	1500	0		0	1	0	0	0	0	0
6	22	1238	2209.5	484.174	-0.016827	0.0016155	uniform	331.43	1	0.80225	3.4781e-279	0	0	0	331.43	1984.17	1500	0		0	1	0	0	0	0	0
6	23	1605	2670.21	557.693	-0.094853	0	uniform	342.454	1	0.38004	2.6305e-56	0	0	0	342.454	2057.69	1500	0		0	1	0	0	0	0	0
6	24	1308	2267	469.76	0.012652	0	ring	352.756	0	-0.045119	0.10288	2267	469.76	352.756	0	1969.76	1969.76	1969.76		0	0	1	0	0	0	0
6	25	1765	2046.81	505.746	-0.016761	0.00056657	uniform	351.85	1	0.4578	3.7848e-92	0	0	0	351.85	2005.75	1500	0		0	1	0	0	0	0	0
6	26	1720	2770.71	574.584	-0.1112	0.0005814	uniform	345.448	0	0.39606	1.0795e-65	0	0	0	0	2074.58	1500	0		0	1	0	0	0	0	0
6	27	1610	1927.59	466.529	0.031253	0	ring	335.945	0	0.27091	1.7688e-28	1927.59	466.529	335.945	0	1966.53	1966.53	1966.53		0	0	1	0	0	0	0
6	28	1671	2905.14	601.192	-0.18814	0.0017953	uniform	367.33	0	0.48213	5.3572e-98	0	0	0	0	2101.19	1500	0		0	1	0	1	0	1	0
6	29	2112	2571.58	992.125	-0.2123	0.0028409	uniform	436.111	1	0.77564	0	0	0	0	436.111	2492.12	1500	0		0	1	0	1	0	1	0
6	30	2646	2783.29	522.138	-0.019689	0	uniform	378.376	1	0.41324	1.1515e-109	0	0	0	378.376	2022.14	1500	0		0	1	0	0	0	0	0
6	31	1944	2976.89	662.269	-0.20243	0.0030864	uniform	352.236	0	0.46926	4.9933e-107	0	0	0	0	2162.27	1500	0		0	1	0	1	0	1	0
6	32	1421	1877.69	496.862	-0.047728	0.00070373	uniform	346.603	1	0.86616	0	0	0	0	346.603	1996.86	1500	0		0	1	0	0	0	0	0
6	33	1481	2587.72	627.768	-0.19888	0.0027009	uniform	357.724	0	0.61543	4.4322e-155	0	0	0	0	2127.77	1500	0		0	1	0	1	0	1	0
6	34	1740	1764	458.772	0.034479	0	ring	333.563	0	0.13598	1.2376e-08	1764	458.772	333.563	0	1958.77	1958.77	1958.77		0	0	1	0	0	0	0
6	35	1418	2350.54	517.982	0.025279	0.0021157	ring	347.626	1	0.78692	3.374e-299	2350.54	517.982	347.626	347.626	2017.98	2017.98	2017.98		0	0	1	0	0	0	0
6	36	1656	2412.63	536.932	-0.039893	0	uniform	341.399	0	0.27222	1.5872e-29	0	0	0	0	2036.93	1500	0		0	1	0	0	0	0	0
6	37	1668	2729.29	520.652	-0.06452	0	uniform	355.415	1	0.37128	1.1514e-55	0	0	0	355.415	2020.65	1500	0		0	1	0	0	0	0	0
6	38	2140	2625.47	549.648	-0.078788	0.003271	uniform	352.056	1	0.63174	9.6194e-239	0	0	0	352.056	2049.65	1500	0		0	1	0	0	0	0	0
6	39	1430	2136.02	482.38	0.023006	0	ring	375.319	0	0.14199	6.9645e-08	2136.02	482.38	375.319	0	1982.38	1982.38	1982.38		0	0	1	0	0	0	0
6	40	2317	2890.96	527.941	-0.087626	0.00043159	uniform	355.485	1	0.42419	7.4345e-102	0	0	0	355.485	2027.94	1500	0		0	1	0	0	0	0	0
6	41	2732	2367.44	622.991	-0.1184	0.0029283	uniform	398.029	1	0.5605	7.5669e-226	0	0	0	398.029	2122.99	1500	0		0	1	0	1	0	1	0
6	42	1968	2956.8	609.015	-0.16203	0.0030488	uniform	311.738	1	0.35925	5.1008e-61	0	0	0	311.738	2109.01	1500	0		0	1	0	1	0	1	0
6	43	1353	2261.71	480.951	0.015645	0	ring	380.831	0	0.057528	0.034358	2261.71	480.951	380.831	0	1980.95	1980.95	1980.95		0	0	1	0	0	0	0
6	44	1753	2711.4	573.264	-0.11611	0.00057045	uniform	354.378	0	0.43018	6.8791e-80	0	0	0	0	2073.26	1500	0		0	1	0	0	0	0	0
6	45	1650	2275.5	517.916	-0.013324	0.0018182	uniform	360.696	1	0.47924	1.7116e-95	0	0	0	360.696	2017.92	1500	0		0	1	0	0	0	0	0
6	46	2063	3057.66	633.583	-0.20952	0.0048473	uniform	378.983	0	0.55208	6.3741e-165	0	0	0	0	2133.58	1500	0		0	1	0	1	0	1	0
6	47	2117	2195.43	649.367	-0.23962	0.0033066	uniform	330.935	0	0.65095	1.915e-255	0	0	0	0	2149.37	1500	0		0	1	0	1	0	1	0
6	48	2194	2837.84	506.532	-0.010312	0	uniform	370.76	0	0.22644	6.5772e-27	0	0	0	0	2006.53	1500	0		0	1	0	0	0	0	0
6	49	1161	2679.95	463.798	0.012453	0	ring	347.9	0	0.1598	4.3967e-08	2679.95	463.798	347.9	0	1963.8	1963.8	1963.8		0	0	1	0	0	0	0
6	50	1632	2198	494.727	-0.022545	0.0012255	uniform	394.34	0	0.82453	0	0	0	0	0	1994.73	1500	0		0	1	0	0	0	0	0
6	51	1628	2699.91	582.386	-0.15458	0.0018428	uniform	350.253	0	0.52164	2.745e-114	0	0	0	0	2082.39	1500	0		0	1	0	0	0	0	0
6	52	1606	2244.84	524.929	0.018577	0.0012453	ring	382.293	0	0.80831	0	2244.84	524.929	382.293	0	2024.93	2024.93	2024.93		0	0	1	0	0	0	0
6	53	1062	2331.64	647.759	-0.062699	0	uniform	379.309	1	0.76775	3.9453e-207	0	0	0	379.309	2147.76	1500	0		0	1	0	1	0	1	0
6	54	1580	2429.43	615.875	-0.21093	0.0031646	uniform	371.344	0	0.68263	3.2023e-217	0	0	0	0	2115.87	1500	0		0	1	0	1	0	1	0
6	55	1541	2220.44	519.642	-0.048703	0.0012979	uniform	403.543	1	0.89539	0	0	0	0	403.543	2019.64	1500	0		0	1	0	0	0	0	0
6	56	1502	2306.05	508.925	-0.074036	0.00066578	uniform	393.897	0	0.77819	2.4762e-305	0	0	0	0	2008.92	1500	0		0	1	0	0	0	0	0
6	57	1357	2538.38	534.178	-0.13709	0.0014738	uniform	381.004	1	0.89122	0	0	0	0	381.004	2034.18	1500	0		0	1	0	0	0	0	0
6	58	1585	1925.16	479.322	0.0067068	0	uniform	431.493	0	0.11581	3.7883e-06	0	0	0	0	1979.32	1500	0		0	1	0	0	0	0	0
6	59	1155	2455.25	491.085	-0.052865	0.0008658	uniform	355.11	0	0.58739	4.5072e-108	0	0	0	0	1991.08	1500	0		0	1	0	0	0	0	0
6	60	1235	2479.13	510.078	-0.080613	0.0024291	uniform	364.122	1	0.85791	0	0	0	0	364.122	2010.08	1500	0		0	1	0	0	0	0	0
6	61	1178	2692.69	476.669	0.0015605	0	uniform	343.041	0	0.37543	9.8527e-41	0	0	0	0	1976.67	1500	0		0	1	0	0	0	0	0
6	62	1292	2350.97	469.091	0.013631	0	ring	383.836	0	0.064472	0.020473	2350.97	469.091	383.836	0	1969.09	1969.09	1969.09		0	0	1	0	0	0	0
6	63	1448	2270.54	495.474	-0.008399	0.00069061	uniform	372.38	0	0.44698	4.8747e-72	0	0	0	0	1995.47	1500	0		0	1	0	0	0	0	0
6	64	2176	2390.06	555.619	-0.077247	0.0032169	uniform	378.997	0	0.50271	1.015e-139	0	0	0	0	2055.62	1500	0		0	1	0	0	0	0	0
6	65	3910	3114.04	724.754	0.011567	0.0015345	ring	425.878	0	-0.045338	0.0045747	3114.04	724.754	425.878	0	2224.75	2224.75	2224.75		0	0	1	1	0	0	1
6	66	1409	2335.82	506.98	0.013962	0.00070972	ring	361.808	0	0.43671	1.0877e-66	2335.82	506.98	361.808	0	2006.98	2006.98	2006.98		0	0	1	0	0	0	0
6	67	1363	2357.41	476.961	0.01928	0	ring	360.12	0	0.1399	2.1534e-07	2357.41	476.961	360.12	0	1976.96	1976.96	1976.96		0	0	1	0	0	0	0
6	68	1459	2400.62	544.629	0.10035	0.0013708	ring	401.927	1	0.92536	0	2400.62	544.629	401.927	401.927	2044.63	2044.63	2044.63		0	0	1	0	0	0	0
6	69	1169	2536.46	497.499	0.13735	0	ring	329.834	0	-0.12929	9.2349e-06	2536.46	497.499	329.834	0	1997.5	1997.5	1997.5		0	0	1	0	0	0	0
6	70	1822	2380.23	520.535	-0.12514	0.0054885	uniform	302.358	0	0.56355	3.1906e-153	0	0	0	0	2020.53	1500	0		0	1	0	0	0	0	0
6	71	1011	2253	430.247	0.01314	0	ring	324.284	0	0.44166	1.617e-49	2253	430.247	324.284	0	1930.25	1930.25	1930.25		0	0	1	0	0	0	0
7	1	1645	1708.6	443.656	-0.04791	0	uniform	262.632	0	0.41757	2.0508e-70	0	0	0	0	1943.66	1500	0		0	1	0	0	0	0	0
7	2	1060	1878.69	399.617	0.028556	0	ring	246.749	0	0.31118	3.124e-25	1878.69	399.617	246.749	0	1899.62	1899.62	1899.62		0	0	1	0	0	0	0
7	3	1618	1912.44	589.723	-0.16726	0	uniform	304.255	0	0.48402	8.725e-96	0	0	0	0	2089.72	1500	0		0	1	0	0	0	0	0
7	4	1247	1789.28	421.645	-0.006731	0	uniform	275.613	0	0.22429	1.1052e-15	0	0	0	0	1921.64	1500	0		0	1	0	0	0	0	0
7	5	1355	1840.43	448.23	-0.046263	0	uniform	267.749	0	0.26733	1.3175e-23	0	0	0	0	1948.23	1500	0		0	1	0	0	0	0	0
7	6	1632	2004.75	442.471	-0.026943	0	uniform	272.108	0	0.32679	6.4108e-42	0	0	0	0	1942.47	1500	0		0	1	0	0	0	0	0
7	7	1722	2334.91	460.871	-0.051452	0.00058072	uniform	270.033	0	0.31627	2.6268e-41	0	0	0	0	1960.87	1500	0		0	1	0	0	0	0	0
7	8	1425	1485.42	426.745	0.025687	0	ring	278.738	0	0.17961	8.5072e-12	1485.42	426.745	278.738	0	1926.75	1926.75	1926.75		0	0	1	0	0	0	0
7	9	1060	1744.82	421.543	0.0045294	0	uniform	276.086	0	0.14914	1.0767e-06	0	0	0	0	1921.54	1500	0		0	1	0	0	0	0	0
7	10	1156	1580.33	414.236	9.6885e-05	0	uniform	262.649	0	0.04383	0.1364	0	0	0	0	1914.24	1500	0		0	1	0	0	0	0	0
7	11	994	2092.68	404.418	-0.0074564	0	uniform	266.093	0	0.12706	5.8868e-05	0	0	0	0	1904.42	1500	0		0	1	0	0	0	0	0
7	12	1457	1797.85	425.816	0.0017261	0	uniform	274.902	0	0.14549	2.4262e-08	0	0	0	0	1925.82	1500	0		0	1	0	0	0	0	0
7	13	1640	1707.05	433.92	-0.017822	0	uniform	274.346	0	0.18347	6.9982e-14	0	0	0	0	1933.92	1500	0		0	1	0	0	0	0	0
7	14	1424	1596.23	426.774	0.016787	0	ring	285.848	0	0.06446	0.014981	1596.23	426.774	285.848	0	1926.77	1926.77	1926.77		0	0	1	0	0	0	0
7	15	1884	2521.55	441.714	-0.0081955	0.00053079	uniform	289.59	0	0.32625	5.7091e-48	0	0	0	0	1941.71	1500	0		0	1	0	0	0	0	0
7	16	2594	2092.36	432.506	-0.0066889	0	uniform	289.937	0	0.14461	1.3575e-13	0	0	0	0	1932.51	1500	0		0	1	0	0	0	0	0
7	17	1475	1747.64	470.58	0.0040912	0	uniform	288.484	0	0.25993	3.3397e-24	0	0	0	0	1970.58	1500	0		0	1	0	0	0	0	0
7	18	2055	2048.91	500.062	-0.057127	0.00048662	uniform	286.503	0	0.24396	3.1549e-29	0	0	0	0	2000.06	1500	0		0	1	0	0	0	0	0
7	19	1332	1840.89	451.984	0.0068965	0.00075075	uniform	300.387	1	0.67854	2.1161e-180	0	0	0	300.387	1951.98	1500	0		0	1	0	0	0	0	0
7	20	1243	1901.65	440.895	-0.016071	0	uniform	287.17	1	0.61297	3.9442e-129	0	0	0	287.17	1940.9	1500	0		0	1	0	0	0	0	0
7	21	1278	2006.67	429.183	0.016092	0	ring	301.3	0	0.083111	0.0029455	2006.67	429.183	301.3	0	1929.18	1929.18	1929.18		0	0	1	0	0	0	0
7	22	1065	1721.79	471.429	-0.15738	0.0046948	uniform	273.402	1	0.66384	2.7757e-136	0	0	0	273.402	1971.43	1500	0		0	1	0	0	0	0	0
7	23	1757	2307.57	504.255	-0.078127	0.0011383	uniform	318.512	1	0.45561	8.9884e-91	0	0	0	318.512	2004.26	1500	0		0	1	0	0	0	0	0
7	24	2322	2336.5	443.816	-0.017053	0.001292	uniform	291.338	1	0.57308	7.797e-203	0	0	0	291.338	1943.82	1500	0		0	1	0	0	0	0	0
7	25	1249	1958.39	480.981	0.01861	0.0024019	ring	303.476	1	0.68127	3.9147e-171	1958.39	480.981	303.476	303.476	1980.98	1980.98	1980.98		0	0	1	0	0	0	0
7	26	1190	1598.61	426.534	0.040919	0.00084034	ring	266.071	1	0.6713	1.0219e-156	1598.61	426.534	266.071	266.071	1926.53	1926.53	1926.53		0	0	1	0	0	0	0
7	27	1294	1645.71	427.323	0.016312	0	ring	284.421	0	0.10961	7.7834e-05	1645.71	427.323	284.421	0	1927.32	1927.32	1927.32		0	0	1	0	0	0	0
7	28	1239	1774.15	436.931	0.015028	0	ring	290.151	0	0.051774	0.068488	1774.15	436.931	290.151	0	1936.93	1936.93	1936.93		0	0	1	0	0	0	0
7	29	1287	2080.11	511.763	0.0023412	0.002331	uniform	302.127	1	0.57774	1.8089e-115	0	0	0	302.127	2011.76	1500	0		0	1	0	0	0	0	0
7	30	1273	2163	437.291	0.011775	0	ring	289.037	0	0.090251	0.0012664	2163	437.291	289.037	0	1937.29	1937.29	1937.29		0	0	1	0	0	0	0
7	31	1510	1479.13	464.151	-0.010713	0.0013245	uniform	306.776	0	0.39759	2.3254e-58	0	0	0	0	1964.15	1500	0		0	1	0	0	0	0	0
7	32	942	1929.79	545.897	0.06581	0	ring	357.327	0	0.12078	0.00020256	1929.79	545.897	357.327	0	2045.9	2045.9	2045.9		0	0	1	0	0	0	0
7	33	1751	2831.73	494.941	-0.082181	0.0005711	uniform	307.146	0	0.43508	8.7178e-82	0	0	0	0	1994.94	1500	0		0	1	0	0	0	0	0
7	34	1528	1949.41	455.798	0.028678	0	ring	346.813	0	-0.0088759	0.72883	1949.41	455.798	346.813	0	1955.8	1955.8	1955.8		0	0	1	0	0	0	0
7	35	1806	2503.61	581.57	-0.1427	0.0011074	uniform	313.203	0	0.41139	1.0562e-74	0	0	0	0	2081.57	1500	0		0	1	0	0	0	0	0
7	36	1375	2132.57	470.639	0.010703	0	ring	320.502	0	0.43186	1.429e-63	2132.57	470.639	320.502	0	1970.64	1970.64	1970.64		0	0	1	0	0	0	0
7	37	2325	2556.15	455.567	0.020789	0	ring	313.118	0	0.038775	0.061573	2556.15	455.567	313.118	0	1955.57	1955.57	1955.57		0	0	1	0	0	0	0
7	38	1321	2175.85	445.062	0.021596	0	ring	305.989	0	0.073745	0.0073312	2175.85	445.062	305.989	0	1945.06	1945.06	1945.06		0	0	1	0	0	0	0
7	39	1426	2135.7	467.203	0.010652	0	ring	320.61	0	0.12384	2.7249e-06	2135.7	467.203	320.61	0	1967.2	1967.2	1967.2		0	0	1	0	0	0	0
7	40	1434	2086.13	496.56	-0.014	0	uniform	372.224	0	0.3098	2.8459e-33	0	0	0	0	1996.56	1500	0		0	1	0	0	0	0	0
7	41	1537	2197.66	485.077	-0.054641	0.00065062	uniform	325.365	0	0.56129	2.6978e-128	0	0	0	0	1985.08	1500	0		0	1	0	0	0	0	0
7	42	1390	2461.38	493.56	-0.03733	0	uniform	348.006	0	0.21049	2.2019e-15	0	0	0	0	1993.56	1500	0		0	1	0	0	0	0	0
7	43	1937	2641	530.214	-0.078282	0	uniform	319.878	0	0.32008	2.1693e-47	0	0	0	0	2030.21	1500	0		0	1	0	0	0	0	0
7	44	1894	2266.7	621.957	-0.12009	0.00052798	uniform	376.408	0	0.63281	1.9245e-212	0	0	0	0	2121.96	1500	0		0	1	0	1	0	1	0
7	45	1984	3009.65	515.589	-0.068178	0.00050403	uniform	333.689	0	0.46712	4.3582e-108	0	0	0	0	2015.59	1500	0		0	1	0	0	0	0	0
7	46	1638	1752.73	482.349	-0.0007022	0	uniform	346.971	0	0.19226	4.2025e-15	0	0	0	0	1982.35	1500	0		0	1	0	0	0	0	0
7	47	1182	2463.45	455.217	0.026327	0	ring	325.586	0	0.044552	0.12581	2463.45	455.217	325.586	0	1955.22	1955.22	1955.22		0	0	1	0	0	0	0
7	48	1332	1857.97	476.807	0.013517	0	ring	326.827	0	0.2516	1.1177e-20	1857.97	476.807	326.827	0	1976.81	1976.81	1976.81		0	0	1	0	0	0	0
7	49	1482	2264.66	474.634	0.02347	0	ring	330.945	0	0.06248	0.016145	2264.66	474.634	330.945	0	1974.63	1974.63	1974.63		0	0	1	0	0	0	0
7	50	2354	2668.91	543.115	-0.10347	0.0012744	uniform	341.585	1	0.54906	1.7226e-185	0	0	0	341.585	2043.11	1500	0		0	1	0	0	0	0	0
7	51	2150	2481.73	502.204	-0.054106	0.00046512	uniform	329.055	1	0.39825	1.2143e-82	0	0	0	329.055	2002.2	1500	0		0	1	0	0	0	0	0
7	52	1576	2069.79	487.65	0.010033	0	ring	340.849	0	0.093736	0.0001942	2069.79	487.65	340.849	0	1987.65	1987.65	1987.65		0	0	1	0	0	0	0
7	53	1677	2029.85	506.489	-0.013412	0	uniform	336.215	0	0.34534	3.6322e-48	0	0	0	0	2006.49	1500	0		0	1	0	0	0	0	0
7	54	1312	2225.8	485.816	-0.018481	0.0007622	uniform	319.443	0	0.73959	1.6517e-227	0	0	0	0	1985.82	1500	0		0	1	0	0	0	0	0
7	55	1343	2379.54	484.675	-0.055991	0	uniform	324.552	1	0.5274	5.0637e-97	0	0	0	324.552	1984.67	1500	0		0	1	0	0	0	0	0
7	56	2141	3023.87	520.355	-0.0097597	0.00093414	uniform	359.815	1	0.65573	2.1863e-263	0	0	0	359.815	2020.36	1500	0		0	1	0	0	0	0	0
7	57	2095	3005.19	512.696	-0.039313	0.0019093	uniform	362.952	1	0.73543	0	0	0	0	362.952	2012.7	1500	0		0	1	0	0	0	0	0
7	58	1310	1743.84	439.801	0.0090739	0	uniform	316.471	0	0.082255	0.0028887	0	0	0	0	1939.8	1500	0		0	1	0	0	0	0	0
7	59	2283	2486.64	567.534	-0.081506	0.0017521	uniform	318.017	0	0.26386	1.1377e-37	0	0	0	0	2067.53	1500	0		0	1	0	0	0	0	0
7	60	1729	2059.88	507.887	-0.012334	0	uniform	363.501	0	0.18611	6.121e-15	0	0	0	0	2007.89	1500	0		0	1	0	0	0	0	0
7	61	2464	1720.55	478.125	0.0065191	0.00040584	uniform	360.488	0	0.020481	0.30952	0	0	0	0	1978.12	1500	0		0	1	0	0	0	0	0
7	62	1595	2176.68	487.972	0.014625	0	ring	364.644	0	0.076142	0.0023428	2176.68	487.972	364.644	0	1987.97	1987.97	1987.97		0	0	1	0	0	0	0
7	63	1637	1858.27	484.828	0.0043507	0	uniform	364.721	0	0.5549	7.6271e-133	0	0	0	0	1984.83	1500	0		0	1	0	0	0	0	0
7	64	1037	2311.75	450.754	0.015031	0	ring	337.142	0	0.16852	4.7769e-08	2311.75	450.754	337.142	0	1950.75	1950.75	1950.75		0	0	1	0	0	0	0
7	65	1304	2489.85	487.983	0.0014801	0	uniform	351.515	0	0.3928	2.3336e-49	0	0	0	0	1987.98	1500	0		0	1	0	0	0	0	0
7	66	1432	1961.94	520.124	-0.037225	0	uniform	369.437	0	0.36669	8.2918e-47	0	0	0	0	2020.12	1500	0		0	1	0	0	0	0	0
7	67	1292	2250.13	474.848	0.012101	0	ring	353.468	0	0.063505	0.022444	2250.13	474.848	353.468	0	1974.85	1974.85	1974.85		0	0	1	0	0	0	0
7	68	2057	3052.57	566.067	-0.10682	0.0014584	uniform	355.313	0	0.45715	9.3022e-107	0	0	0	0	2066.07	1500	0		0	1	0	0	0	0	0
7	69	1055	2080.03	434.275	0.00048608	0	uniform	313.697	0	0.22658	9.4816e-14	0	0	0	0	1934.27	1500	0		0	1	0	0	0	0	0
7	70	1799	3120.24	560.917	-0.14379	0.0011117	uniform	328.563	0	0.50181	2.3435e-115	0	0	0	0	2060.92	1500	0		0	1	0	0	0	0	0
7	71	2252	2887.74	600.125	-0.013795	0.0026643	uniform	344.214	1	0.52826	4.3581e-162	0	0	0	344.214	2100.12	1500	0		0	1	0	1	0	1	0
7	72	1216	2192.41	464.633	0.023353	0	ring	293.863	0	0.54485	5.9654e-95	2192.41	464.633	293.863	0	1964.63	1964.63	1964.63		0	0	1	0	0	0	0
7	73	1182	2699.54	485.906	0.036199	0	ring	345.267	0	0.32598	1.1551e-30	2699.54	485.906	345.267	0	1985.91	1985.91	1985.91		0	0	1	0	0	0	0
7	74	1436	2091.91	471.093	0.013194	0	ring	346.058	0	0.13303	4.2135e-07	2091.91	471.093	346.058	0	1971.09	1971.09	1971.09		0	0	1	0	0	0	0
7	75	1498	2370.37	587.174	-0.18109	0.0053405	uniform	299.139	0	0.67209	1.8635e-197	0	0	0	0	2087.17	1500	0		0	1	0	0	0	0	0
7	76	2225	2395.35	642.857	-0.18708	0.0017978	uniform	347.529	0	0.62864	5.0218e-245	0	0	0	0	2142.86	1500	0		0	1	0	1	0	1	0
7	77	2373	2499.58	515.39	-0.10333	0.0029499	uniform	310.148	0	0.5135	8.1418e-160	0	0	0	0	2015.39	1500	0		0	1	0	0	0	0	0
7	78	958	2680.73	432.039	-0.056608	0	uniform	266.695	0	0.45924	3.7796e-51	0	0	0	0	1932.04	1500	0		0	1	0	0	0	0	0
7	79	1797	2400.06	497.328	-0.14976	0	uniform	328.954	0	0.52454	1.3465e-127	0	0	0	0	1997.33	1500	0		0	1	0	0	0	0	0
7	80	944	2938.25	495.763	-0.052161	0	uniform	334.317	0	0.43022	8.162e-44	0	0	0	0	1995.76	1500	0		0	1	0	0	0	0	0
8	1	1990	2088.43	450.943	-0.013159	0.0015075	uniform	262.917	0	0.40017	2.0567e-77	0	0	0	0	1950.94	1500	0		0	1	0	0	0	0	0
8	2	1071	1266.45	377.139	0.036638	0	ring	237.517	0	0.39801	5.632e-42	1266.45	377.139	237.517	0	1877.14	1877.14	1877.14		0	0	1	0	0	0	0
8	3	1637	2753.66	514.949	0.11661	0	ring	289.682	0	0.028748	0.24504	2753.66	514.949	289.682	0	2014.95	2014.95	2014.95		0	0	1	0	0	0	0
8	4	1447	1452.46	433.122	0.026201	0	ring	280.894	1	0.38515	2.2469e-52	1452.46	433.122	280.894	280.894	1933.12	1933.12	1933.12		0	0	1	0	0	0	0
8	5	1221	2007.03	446.483	0.014336	0	ring	293.965	0	0.39559	5.1318e-47	2007.03	446.483	293.965	0	1946.48	1946.48	1946.48		0	0	1	0	0	0	0
8	6	1538	1891.58	449.209	0.020393	0	ring	283.332	0	0.21088	6.4056e-17	1891.58	449.209	283.332	0	1949.21	1949.21	1949.21		0	0	1	0	0	0	0
8	7	1015	2431.65	453.259	0.013148	0	ring	288.51	0	0.071982	0.021823	2431.65	453.259	288.51	0	1953.26	1953.26	1953.26		0	0	1	0	0	0	0
8	8	1265	1562.77	440.309	0.003667	0	uniform	288.347	1	0.39301	5.5232e-48	0	0	0	288.347	1940.31	1500	0		0	1	0	0	0	0	0
8	9	2821	1710.08	456.96	-0.024689	0	uniform	298.323	0	0.29814	5.234e-59	0	0	0	0	1956.96	1500	0		0	1	0	0	0	0	0
8	10	1775	2585	477.022	-0.055414	0.0022535	uniform	258.866	0	0.36666	1.3356e-57	0	0	0	0	1977.02	1500	0		0	1	0	0	0	0	0
8	11	2040	2546.06	557.124	-0.095497	0.002451	uniform	310.652	0	0.52895	1.8877e-147	0	0	0	0	2057.12	1500	0		0	1	0	0	0	0	0
8	12	1377	1797.03	437.32	0.016125	0	ring	284.139	0	0.25944	1.288e-22	1797.03	437.32	284.139	0	1937.32	1937.32	1937.32		0	0	1	0	0	0	0
8	13	1120	2355.8	504.488	-0.050931	0	uniform	302.069	1	0.56425	3.7706e-95	0	0	0	302.069	2004.49	1500	0		0	1	0	0	0	0	0
8	14	1649	2155.6	440.395	-0.0069746	0	uniform	272.641	0	0.11962	1.1093e-06	0	0	0	0	1940.4	1500	0		0	1	0	0	0	0	0
8	15	1204	1979.84	475.576	-0.058841	0.00083056	uniform	296.244	0	0.69961	1.1123e-177	0	0	0	0	1975.58	1500	0		0	1	0	0	0	0	0
8	16	2062	2479.68	470.029	-0.050143	0.00048497	uniform	273.844	0	0.34056	3.6988e-57	0	0	0	0	1970.03	1500	0		0	1	0	0	0	0	0
8	17	1341	1797.63	486.879	-0.04204	0.0014914	uniform	292.723	0	0.77144	3.6321e-265	0	0	0	0	1986.88	1500	0		0	1	0	0	0	0	0
8	18	1737	2441.95	504.167	-0.056013	0	uniform	304.749	0	0.38905	7.2354e-64	0	0	0	0	2004.17	1500	0		0	1	0	0	0	0	0
8	19	1951	2696.84	540.729	-0.082375	0.00051256	uniform	304.03	0	0.25275	8.1557e-30	0	0	0	0	2040.73	1500	0		0	1	0	0	0	0	0
8	20	1263	1961.37	448.708	0.022036	0	ring	299.389	0	0.063022	0.025109	1961.37	448.708	299.389	0	1948.71	1948.71	1948.71		0	0	1	0	0	0	0
8	21	1214	2278.17	467.219	0.031603	0	ring	308.404	1	0.028143	0.32721	2278.17	467.219	308.404	308.404	1967.22	1967.22	1967.22		0	0	1	0	0	0	0
8	22	1463	2005.99	488.742	-0.023551	0.0013671	uniform	303.27	0	0.61102	1.8309e-150	0	0	0	0	1988.74	1500	0		0	1	0	0	0	0	0
8	23	1508	2159.69	544.96	-0.14754	0.0026525	uniform	302.168	1	0.66883	3.67e-196	0	0	0	302.168	2044.96	1500	0		0	1	0	0	0	0	0
8	24	1385	2108.52	480.149	-0.020964	0	uniform	305.361	0	0.46797	2.6981e-76	0	0	0	0	1980.15	1500	0		0	1	0	0	0	0	0
8	25	2129	2660.97	565.109	-0.019566	0.0018788	uniform	322.298	0	0.58776	5.1533e-198	0	0	0	0	2065.11	1500	0		0	1	0	0	0	0	0
8	26	1119	2092.92	520.925	-0.0042347	0.002681	uniform	295.091	0	0.72698	1.4202e-184	0	0	0	0	2020.92	1500	0		0	1	0	0	0	0	0
8	27	1300	2235.67	487.148	0.017668	0	ring	308.455	0	0.085537	0.0020234	2235.67	487.148	308.455	0	1987.15	1987.15	1987.15		0	0	1	0	0	0	0
8	28	1399	2136.6	482.426	-0.0086588	0	uniform	300.58	0	0.16983	1.6276e-10	0	0	0	0	1982.43	1500	0		0	1	0	0	0	0	0
8	29	2228	1818.26	602.832	-0.23467	0.0044883	uniform	287.011	0	0.58976	7.0653e-209	0	0	0	0	2102.83	1500	0		0	1	0	1	0	1	0
8	30	1762	2561.8	628.435	-0.20248	0	uniform	322.772	0	0.57716	4.8372e-157	0	0	0	0	2128.44	1500	0		0	1	0	1	0	1	0
8	31	1401	2693.9	523.769	-0.035066	0	uniform	318.754	1	0.38687	3.0617e-51	0	0	0	318.754	2023.77	1500	0		0	1	0	0	0	0	0
8	32	2432	2536.39	517.312	-0.0074981	0.00082237	uniform	319.244	0	0.26027	6.0129e-39	0	0	0	0	2017.31	1500	0		0	1	0	0	0	0	0
8	33	1853	3105.74	492.658	-0.023183	0	uniform	301.18	0	0.20007	3.4776e-18	0	0	0	0	1992.66	1500	0		0	1	0	0	0	0	0
8	34	2061	2996.66	561.087	-0.054555	0.0038816	uniform	313.686	1	0.67563	6.7331e-275	0	0	0	313.686	2061.09	1500	0		0	1	0	0	0	0	0
8	35	1938	2861.36	708.002	-0.24254	0.004128	uniform	328.5	0	0.1997	6.9855e-19	0	0	0	0	2208	1500	0		0	1	0	1	0	1	0
8	36	1318	2276.66	501.734	-0.036101	0	uniform	301.316	0	0.53895	3.5596e-100	0	0	0	0	2001.73	1500	0		0	1	0	0	0	0	0
8	37	1921	3053.05	507.44	-0.011944	0	uniform	312.236	0	0.20494	1.157e-19	0	0	0	0	2007.44	1500	0		0	1	0	0	0	0	0
8	38	1390	2220.06	482.707	-0.028144	0	uniform	284.204	0	0.48666	1.5137e-83	0	0	0	0	1982.71	1500	0		0	1	0	0	0	0	0
8	39	1348	2320.48	485.749	0.018232	0	ring	323.566	0	0.081498	0.0027498	2320.48	485.749	323.566	0	1985.75	1985.75	1985.75		0	0	1	0	0	0	0
8	40	1315	2416.22	481.695	0.015917	0	ring	311.88	0	0.10799	8.7116e-05	2416.22	481.695	311.88	0	1981.7	1981.7	1981.7		0	0	1	0	0	0	0
8	41	1810	2276.12	555.794	-0.060734	0.00055249	uniform	314.145	0	0.41546	1.836e-76	0	0	0	0	2055.79	1500	0		0	1	0	0	0	0	0
8	42	1207	2428.74	482.553	0.037458	0	ring	328.866	0	0.020131	0.48471	2428.74	482.553	328.866	0	1982.55	1982.55	1982.55		0	0	1	0	0	0	0
8	43	1495	1826.1	451.279	-0.011813	0	uniform	295.544	0	0.16525	1.2885e-10	0	0	0	0	1951.28	1500	0		0	1	0	0	0	0	0
8	44	2738	3030.39	566.428	-0.16125	0	uniform	323.326	0	0.55336	1.7305e-219	0	0	0	0	2066.43	1500	0		0	1	0	0	0	0	0
8	45	1411	2182.63	472.344	0.0217	0	ring	315.332	0	0.066783	0.012102	2182.63	472.344	315.332	0	1972.34	1972.34	1972.34		0	0	1	0	0	0	0
8	46	1399	1654.29	427.003	0.01835	0	ring	278.918	0	0.089861	0.00076574	1654.29	427.003	278.918	0	1927	1927	1927		0	0	1	0	0	0	0
8	47	1437	2161.63	497.45	-0.016618	0.0020877	uniform	315.789	0	0.72787	2.1388e-237	0	0	0	0	1997.45	1500	0		0	1	0	0	0	0	0
9	1	1117	1114.01	362.183	-0.0070106	0.0017905	uniform	220.868	0	0.69642	7.4117e-163	0	0	0	0	1862.18	1500	0		0	1	0	0	0	0	0
9	2	1287	1475.28	373.881	0.0078471	0	uniform	258.378	0	0.10538	0.00015221	0	0	0	0	1873.88	1500	0		0	1	0	0	0	0	0
9	3	1873	1615.97	561.203	-0.17437	0	uniform	294.227	0	0.37435	2.2433e-63	0	0	0	0	2061.2	1500	0		0	1	0	0	0	0	0
9	4	1912	2075.32	426.674	-0.016148	0.00052301	uniform	276.55	0	0.28568	3.1066e-37	0	0	0	0	1926.67	1500	0		0	1	0	0	0	0	0
9	5	1109	1567.8	475.372	-0.028774	0.0018034	uniform	279.876	1	0.58667	1.5789e-103	0	0	0	279.876	1975.37	1500	0		0	1	0	0	0	0	0
9	6	2477	1616.88	386.909	0.001108	0	uniform	304.352	0	0.15094	4.2942e-14	0	0	0	0	1886.91	1500	0		0	1	0	0	0	0	0
9	7	1821	2328.6	426.373	-0.0019743	0.00054915	uniform	291.474	0	0.44025	3.3696e-87	0	0	0	0	1926.37	1500	0		0	1	0	0	0	0	0
9	8	1680	1877.37	374.571	-0.002196	0	uniform	250.293	0	0.24769	6.6506e-25	0	0	0	0	1874.57	1500	0		0	1	0	0	0	0	0
9	9	888	2319.95	416.215	-0.015769	0	uniform	302.819	0	0.072178	0.031504	0	0	0	0	1916.22	1500	0		0	1	0	0	0	0	0
9	10	1142	1662.13	388.871	0.0025076	0	uniform	267.069	0	0.13505	4.653e-06	0	0	0	0	1888.87	1500	0		0	1	0	0	0	0	0
9	11	1004	2113.84	412.434	-0.00034681	0	uniform	277.382	0	0.17229	3.9404e-08	0	0	0	0	1912.43	1500	0		0	1	0	0	0	0	0
9	12	1943	2383.34	464.964	-0.074656	0.0010293	uniform	298.345	0	0.54671	7.1034e-152	0	0	0	0	1964.96	1500	0		0	1	0	0	0	0	0
9	13	2037	2366.01	446.906	-0.023072	0.0014728	uniform	309.956	0	0.39793	2.9308e-78	0	0	0	0	1946.91	1500	0		0	1	0	0	0	0	0
9	14	1200	1948.37	415.931	0.0088207	0	uniform	267.911	0	0.18666	7.1922e-11	0	0	0	0	1915.93	1500	0		0	1	0	0	0	0	0
9	15	1454	1682.63	418.594	0.0025355	0.00068776	uniform	283.621	0	0.41175	1.351e-60	0	0	0	0	1918.59	1500	0		0	1	0	0	0	0	0
9	16	1599	1766.7	447.464	-0.016258	0.00062539	uniform	320.511	1	0.50081	2.9008e-102	0	0	0	320.511	1947.46	1500	0		0	1	0	0	0	0	0
9	17	2097	2498.85	450.272	-0.031804	0.00047687	uniform	314.37	0	0.35393	6.3818e-63	0	0	0	0	1950.27	1500	0		0	1	0	0	0	0	0
9	18	1653	2194.98	505.074	0.0084666	0.00060496	uniform	331.056	0	0.46185	4.1183e-88	0	0	0	0	2005.07	1500	0		0	1	0	0	0	0	0
9	19	1867	2840.87	549.754	-0.1169	0.0021425	uniform	340.721	0	0.66426	5.4008e-238	0	0	0	0	2049.75	1500	0		0	1	0	0	0	0	0
9	20	1772	2464.02	488.076	-0.068748	0	uniform	328.968	0	0.39637	9.6816e-68	0	0	0	0	1988.08	1500	0		0	1	0	0	0	0	0
9	21	1431	1851.02	433.461	-0.0034911	0	uniform	314.451	0	0.061224	0.020549	0	0	0	0	1933.46	1500	0		0	1	0	0	0	0	0
9	22	1643	1638.98	426.049	-0.006229	0	uniform	357.009	0	0.079953	0.0011806	0	0	0	0	1926.05	1500	0		0	1	0	0	0	0	0
9	23	1688	1873.54	439.125	0.0042346	0	uniform	312.514	0	0.18963	3.9509e-15	0	0	0	0	1939.12	1500	0		0	1	0	0	0	0	0
9	24	1333	1931.05	488.837	-0.05074	0.0015004	uniform	319.641	1	0.86762	0	0	0	0	319.641	1988.84	1500	0		0	1	0	0	0	0	0
9	25	1880	2897.33	509.505	-0.013152	0.0010638	uniform	338.833	0	0.26454	1.7877e-31	0	0	0	0	2009.51	1500	0		0	1	0	0	0	0	0
9	26	1891	2782.93	663.839	-0.26145	0.0031729	uniform	344.935	1	0.62228	3.7312e-203	0	0	0	344.935	2163.84	1500	0		0	1	0	1	0	1	0
9	27	2234	2451.26	510.219	-0.11636	0.0017905	uniform	370.965	0	0.54607	7.4119e-174	0	0	0	0	2010.22	1500	0		0	1	0	0	0	0	0
9	28	1834	2254.03	487.108	-0.1438	0.0016358	uniform	302.803	0	0.46248	7.4093e-98	0	0	0	0	1987.11	1500	0		0	1	0	0	0	0	0
9	29	1131	1814.35	431.847	0.025571	0.00088417	ring	297.683	0	0.74378	9.7585e-200	1814.35	431.847	297.683	0	1931.85	1931.85	1931.85		0	0	1	0	0	0	0
9	30	739	2709.42	619.502	-0.43497	0	uniform	342.821	0	0.1058	0.0039857	0	0	0	0	2119.5	1500	0		0	1	0	1	0	1	0
9	31	1742	2659.97	506.996	-0.021062	0.00057405	uniform	333.829	0	0.59486	3.1192e-167	0	0	0	0	2007	1500	0		0	1	0	0	0	0	0
9	32	1498	1508.67	406.893	-0.0036613	0	uniform	332.545	0	0.089231	0.000545	0	0	0	0	1906.89	1500	0		0	1	0	0	0	0	0
9	33	772	2662.68	562.093	-0.19538	0	uniform	348.343	0	0.11734	0.0010893	0	0	0	0	2062.09	1500	0		0	1	0	0	0	0	0
9	34	1716	2606.42	482.973	-0.091065	0	uniform	313.121	0	0.46828	3.0278e-94	0	0	0	0	1982.97	1500	0		0	1	0	0	0	0	0
9	35	1455	1614.18	412.269	-0.0034314	0	uniform	319.792	0	0.19935	1.6559e-14	0	0	0	0	1912.27	1500	0		0	1	0	0	0	0	0
9	36	1922	2468.69	500.051	-0.070365	0.0020812	uniform	336.996	0	0.54896	1.0142e-151	0	0	0	0	2000.05	1500	0		0	1	0	0	0	0	0
9	37	1420	2560.27	465.989	-0.036392	0	uniform	322.82	0	0.36178	3.7373e-45	0	0	0	0	1965.99	1500	0		0	1	0	0	0	0	0
9	38	1583	1723.1	412.514	-0.041431	0.0012634	uniform	289.294	1	0.57953	1.0969e-142	0	0	0	289.294	1912.51	1500	0		0	1	0	0	0	0	0
9	39	1341	2038.48	473.493	-0.08183	0.00074571	uniform	337.975	0	0.87394	0	0	0	0	0	1973.49	1500	0		0	1	0	0	0	0	0
9	40	1555	1655.9	420.41	0.012114	0	ring	299.455	0	0.088223	0.00049591	1655.9	420.41	299.455	0	1920.41	1920.41	1920.41		0	0	1	0	0	0	0
9	41	1300	1874.4	452.496	-0.024198	0.00076923	uniform	316.632	1	0.75407	3.0825e-239	0	0	0	316.632	1952.5	1500	0		0	1	0	0	0	0	0
9	42	1899	2347.33	544.075	-0.15022	0.0036862	uniform	293.92	0	0.60956	1.3323e-193	0	0	0	0	2044.08	1500	0		0	1	0	0	0	0	0
9	43	1992	2695.96	529.362	-0.12875	0.00251	uniform	332.388	0	0.65571	3.7081e-245	0	0	0	0	2029.36	1500	0		0	1	0	0	0	0	0
9	44	1694	2116.22	506.58	-0.071109	0.00059032	uniform	338.664	0	0.52089	1.8747e-118	0	0	0	0	2006.58	1500	0		0	1	0	0	0	0	0
9	45	1422	1492.37	407.397	-0.014613	0	uniform	331.377	0	0.25829	4.1727e-23	0	0	0	0	1907.4	1500	0		0	1	0	0	0	0	0
9	46	1616	2432.22	413.218	-0.041679	0	uniform	273.818	0	0.31779	3.0215e-39	0	0	0	0	1913.22	1500	0		0	1	0	0	0	0	0
9	47	1149	2023.73	449.932	-0.059953	0.0017406	uniform	300.101	1	0.80702	1.1876e-264	0	0	0	300.101	1949.93	1500	0		0	1	0	0	0	0	0
9	48	1073	2001.69	403.79	0.025851	0	ring	304.84	0	0.045637	0.13519	2001.69	403.79	304.84	0	1903.79	1903.79	1903.79		0	0	1	0	0	0	0
9	49	2583	2216.58	450.226	-0.0062929	0.00038715	uniform	310.316	0	0.34429	8.8399e-73	0	0	0	0	1950.23	1500	0		0	1	0	0	0	0	0
9	50	1330	1740.01	413.685	-0.0026067	0	uniform	279.88	1	0.47	4.836e-74	0	0	0	279.88	1913.68	1500	0		0	1	0	0	0	0	0
10	1	1571	1282.96	448.183	-0.16001	0	uniform	290.258	0	0.63435	1.2477e-177	0	0	0	0	1948.18	1500	0		0	1	0	0	0	0	0
10	2	1150	1343.85	404.738	-0.032982	0.00086957	uniform	273.963	1	0.84867	7.8181e-320	0	0	0	273.963	1904.74	1500	0		0	1	0	0	0	0	0
10	3	1074	1326.2	373.656	0.011729	0.0037244	ring	259.433	1	0.84014	4.1718e-287	1326.2	373.656	259.433	259.433	1873.66	1873.66	1873.66		0	0	1	0	0	0	0
10	4	1249	1319.96	354.752	0.015822	0	ring	292.857	0	0.021151	0.45515	1319.96	354.752	292.857	0	1854.75	1854.75	1854.75		0	0	1	0	0	0	0
10	5	1255	1425.53	374.775	-0.0027468	0	uniform	307.378	0	0.13422	1.826e-06	0	0	0	0	1874.78	1500	0		0	1	0	0	0	0	0
10	6	2787	1234.61	380.197	-0.0073603	0.0010764	uniform	297.247	1	0.48175	6.269e-162	0	0	0	297.247	1880.2	1500	0		0	1	0	0	0	0	0
10	7	1706	2007.17	467.973	-0.14554	0.00058617	uniform	278.54	0	0.52771	6.2154e-123	0	0	0	0	1967.97	1500	0		0	1	0	0	0	0	0
10	8	1599	1067.11	388.654	0.016111	0	ring	351.489	0	0.044073	0.078092	1067.11	388.654	351.489	0	1888.65	1888.65	1888.65		0	0	1	0	0	0	0
10	9	1300	1393.46	376.702	-0.018656	0	uniform	350.31	0	0.18264	3.2534e-11	0	0	0	0	1876.7	1500	0		0	1	0	0	0	0	0
10	10	2498	1469.87	382.89	0.010667	0.00080064	ring	311.879	1	0.55271	7.5952e-200	1469.87	382.89	311.879	311.879	1882.89	1882.89	1882.89		0	0	1	0	0	0	0
10	11	3605	2259.39	569.583	-0.14713	0.0066574	uniform	347.348	1	0.71424	0	0	0	0	347.348	2069.58	1500	0		0	1	0	0	0	0	0
10	12	2152	1818.38	475.106	-0.098954	0.0013941	uniform	292.743	0	0.51647	4.6982e-147	0	0	0	0	1975.11	1500	0		0	1	0	0	0	0	0
10	13	1369	1633.23	392.134	-0.015249	0	uniform	324.832	0	0.13171	1.0071e-06	0	0	0	0	1892.13	1500	0		0	1	0	0	0	0	0
10	14	1429	1496.57	426.034	-0.018402	0.0020994	uniform	298.786	1	0.87477	0	0	0	0	298.786	1926.03	1500	0		0	1	0	0	0	0	0
10	15	2915	1542.78	408.432	-0.026933	0	uniform	351.644	0	0.29093	5.8166e-58	0	0	0	0	1908.43	1500	0		0	1	0	0	0	0	0
10	16	1553	1456.12	426.495	-0.016089	0	uniform	285.983	1	0.32784	3.1065e-40	0	0	0	285.983	1926.49	1500	0		0	1	0	0	0	0	0
10	17	1228	1771.6	403.964	-0.015597	0	uniform	295.781	1	0.68207	7.8246e-169	0	0	0	295.781	1903.96	1500	0		0	1	0	0	0	0	0
10	18	1312	1648.67	461.848	-0.082765	0.0015244	uniform	303.015	0	0.82689	0	0	0	0	0	1961.85	1500	0		0	1	0	0	0	0	0
10	19	1322	1215.25	373.694	0.0048716	0	uniform	372.919	0	0.0039119	0.887	0	0	0	0	1873.69	1500	0		0	1	0	0	0	0	0
10	20	2114	2216.04	520.255	-0.088637	0.0047304	uniform	332.265	1	0.69539	2.1673e-305	0	0	0	332.265	2020.26	1500	0		0	1	0	0	0	0	0
10	21	2087	1251.74	972.913	0.50128	0.0014375	ring	403.1	0	-0.095251	1.3081e-05	1251.74	972.913	403.1	0	2472.91	2472.91	2472.91		0	0	1	1	0	0	1
10	22	1211	1890.99	465.49	-0.15423	0.0033031	uniform	316.422	1	0.87751	0	0	0	0	316.422	1965.49	1500	0		0	1	0	0	0	0	0
10	23	1685	2266.92	448.878	-0.062496	0.00059347	uniform	327.323	0	0.32038	1.5903e-41	0	0	0	0	1948.88	1500	0		0	1	0	0	0	0	0
10	24	2472	1652.91	649.161	-0.15199	0.0040453	uniform	408.916	0	0.65897	7.6835e-308	0	0	0	0	2149.16	1500	0		0	1	0	1	0	1	0
10	25	1405	1922.96	435.656	0.016524	0.0014235	ring	333.42	1	0.65407	2.6827e-172	1922.96	435.656	333.42	333.42	1935.66	1935.66	1935.66		0	0	1	0	0	0	0
10	26	1880	2277.03	610.898	-0.1793	0.0047872	uniform	415.916	1	0.64945	1.1316e-225	0	0	0	415.916	2110.9	1500	0		0	1	0	1	0	1	0
10	27	1368	1926.54	422.914	-0.021794	0	uniform	391.081	0	0.51081	8.7005e-92	0	0	0	0	1922.91	1500	0		0	1	0	0	0	0	0
10	28	2285	2174.54	436.394	0.0057016	0.00043764	uniform	374.934	0	0.19666	2.3464e-21	0	0	0	0	1936.39	1500	0		0	1	0	0	0	0	0
10	29	2131	2491.4	446.983	-0.14522	0.0023463	uniform	324.022	1	0.66005	8.5162e-267	0	0	0	324.022	1946.98	1500	0		0	1	0	0	0	0	0
10	30	1003	2419.07	441.887	-0.0015774	0	uniform	341.4	1	0.64293	4.5821e-118	0	0	0	341.4	1941.89	1500	0		0	1	0	0	0	0	0
10	31	3045	3027.9	650.347	-0.10839	0.0029557	uniform	360.115	1	0.24159	1.0847e-41	0	0	0	360.115	2150.35	1500	0		0	1	0	1	0	1	0
10	32	2021	2728.46	568.437	-0.10442	0.0054429	uniform	338.481	0	0.65529	2.8192e-248	0	0	0	0	2068.44	1500	0		0	1	0	0	0	0	0
10	33	1157	2325.61	443.28	0.0048652	0	uniform	399.424	0	0.17926	8.2213e-10	0	0	0	0	1943.28	1500	0		0	1	0	0	0	0	0
10	34	1479	2295.06	543.784	-0.18875	0	uniform	449.702	0	0.75505	4.7898e-273	0	0	0	0	2043.78	1500			0	1	0	0	0	0	0
10	35	1449	1979.67	454.695	-0.091137	0.00069013	uniform	319.563	1	0.89158	0	0	0	0	319.563	1954.69	1500			0	1	0	0	0	0	0
10	36	1499	1853.63	423.614	-0.0091379	0	uniform	350.687	0	0.12741	7.4665e-07	0	0	0	0	1923.61	1500			0	1	0	0	0	0	0
10	37	1275	2146.46	461.111	0.024062	0.0023529	ring	334.502	1	0.83314	0	2146.46	461.111	334.502	334.502	1961.11	1961.11			0	0	1	0	0	0	0
10	38	1505	1915.7	435.731	-0.031205	0.00066445	uniform	329.949	1	0.67173	4.4026e-198	0	0	0	329.949	1935.73	1500			0	1	0	0	0	0	0
10	39	1310	1854	461.482	0.098469	0.00076336	ring	364.247	0	-0.044382	0.10836	1854	461.482	364.247	0	1961.48	1961.48			0	0	1	0	0	0	0
10	40	1248	2341.74	453.474	-0.036032	0	uniform	345.621	1	0.76363	5.3573e-239	0	0	0	345.621	1953.47	1500			0	1	0	0	0	0	0
10	41	2243	2243.81	491.598	-0.14153	0.002675	uniform	303.098	0	0.70107	0	0	0	0	0	1991.6	1500			0	1	0	0	0	0	0
10	42	2049	2742.24	553.369	-0.18289	0.0068326	uniform	351.134	1	0.76822	0	0	0	0	351.134	2053.37	1500			0	1	0	0	0	0	0
10	43	1289	1854.38	412.64	0.0087024	0	uniform	369.216	0	0.2023	2.2677e-13	0	0	0	0	1912.64	1500			0	1	0	0	0	0	0
10	44	1610	1712.83	431.393	-0.042627	0.0018634	uniform	348.184	1	0.81479	0	0	0	0	348.184	1931.39	1500			0	1	0	0	0	0	0
10	45	1652	2039.23	443.55	-0.066886	0.0012107	uniform	332.115	1	0.59026	1.1281e-155	0	0	0	332.115	1943.55	1500			0	1	0	0	0	0	0
10	46	1731	2160.55	436.285	-0.061349	0.0011554	uniform	306.784	0	0.45674	6.0198e-90	0	0	0	0	1936.28	1500			0	1	0	0	0	0	0
10	47	1216	2232.23	448.512	-0.12713	0.0016447	uniform	311.44	1	0.87237	0	0	0	0	311.44	1948.51	1500			0	1	0	0	0	0	0
10	48	2578	2146.4	442.511	-0.043723	0.0019395	uniform	336.327	1	0.81865	0	0	0	0	336.327	1942.51	1500			0	1	0	0	0	0	0
10	49	1739	1706	428.493	-0.063673	0.00057504	uniform	313.738	0	0.67633	6.7183e-233	0	0	0	0	1928.49	1500			0	1	0	0	0	0	0
11	1	1589	2385.81	371.057	0.0062131	0	uniform	535.268	0	0.057059	0.022932	0	0	0	0	1871.06	1500			0	1	0	0	0	0	0
11	2	1080	1825.63	385.781	-0.021944	0	uniform	578.392	0	0.36498	2.2702e-35	0	0	0	0	1885.78	1500			0	1	0	0	0	0	0
11	3	1051	1891.46	383.404	0.0003975	0	uniform	535.689	0	0.077232	0.01226	0	0	0	0	1883.4	1500			0	1	0	0	0	0	0
11	4	1090	1734.39	379.053	0.020049	0	ring	567.257	0	0.10482	0.00052764	1734.39	379.053	567.257	0	1879.05	1879.05			0	0	1	0	0	0	0
11	5	1120	1729.34	376.396	0.0071183	0	uniform	478.096	0	0.13869	3.1822e-06	0	0	0	0	1876.4	1500			0	1	0	0	0	0	0
11	6	1049	1814.18	370.874	0.026933	0.00095329	ring	518.012	0	0.52751	3.3704e-76	1814.18	370.874	518.012	0	1870.87	1870.87			0	0	1	0	0	0	0
11	7	900	2221.79	392.098	0.01531	0	ring	526.069	0	-0.019684	0.55535	2221.79	392.098	526.069	0	1892.1	1892.1			0	0	1	0	0	0	0
11	8	1921	2303.71	458.139	-0.090505	0	uniform	579.106	0	0.58633	8.9082e-178	0	0	0	0	1958.14	1500			0	1	0	0	0	0	0
11	9	1102	1735.87	396.033	0.018434	0	ring	811.5	0	0.12933	1.6572e-05	1735.87	396.033	811.5	0	1896.03	1896.03			0	0	1	0	0	0	0
11	10	1158	1895.8	390.303	-0.0046485	0	uniform	476.281	0	0.23032	2.0853e-15	0	0	0	0	1890.3	1500			0	1	0	0	0	0	0
11	11	1337	1550.21	387.211	0.022889	0	ring	549.001	0	0.044912	0.10069	1550.21	387.211	549.001	0	1887.21	1887.21			0	0	1	0	0	0	0
11	12	1580	2621.22	482.546	-0.17799	0	uniform	576.946	0	0.77177	1.4669e-312	0	0	0	0	1982.55	1500			0	1	0	0	0	0	0
11	13	915	2252.83	405.834	0.091371	0	ring	510.557	0	0.097264	0.0032286	2252.83	405.834	510.557	0	1905.83	1905.83			0	0	1	0	0	0	0
11	14	1192	1782.98	393.066	0.025644	0	ring	629.659	0	0.054634	0.059339	1782.98	393.066	629.659	0	1893.07	1893.07			0	0	1	0	0	0	0
11	15	1273	1758.87	404.626	-0.0091614	0	uniform	742.25	0	0.62603	1.8344e-139	0	0	0	0	1904.63	1500			0	1	0	0	0	0	0
11	16	1476	1630.74	393.088	0.01544	0	ring	673.066	0	-0.022769	0.38204	1630.74	393.088	673.066	0	1893.09	1893.09			0	0	1	0	0	0	0
11	17	1806	2674.16	509.725	-0.17294	0.00055371	uniform	571.938	0	0.77615	0	0	0	0	0	2009.73	1500			0	1	0	0	0	0	0
11	18	1928	2446.82	438.015	-0.024297	0	uniform	585.843	0	0.33393	1.9356e-51	0	0	0	0	1938.02	1500			0	1	0	0	0	0	0
11	19	1573	2386.31	473.387	-0.069463	0.00063573	uniform	592.123	0	0.63622	3.25e-179	0	0	0	0	1973.39	1500			0	1	0	0	0	0	0
11	20	2001	2333.14	470.953	-0.052611	0	uniform	541.097	0	0.50747	1.9598e-131	0	0	0	0	1970.95	1500			0	1	0	0	0	0	0
11	21	2079	2699.68	421.465	-0.0071535	0	uniform	559.677	0	0.21386	6.2165e-23	0	0	0	0	1921.47	1500			0	1	0	0	0	0	0
11	22	1090	2182.67	383.411	0.0061711	0	uniform	506.562	0	0.13223	1.1886e-05	0	0	0	0	1883.41	1500			0	1	0	0	0	0	0
11	23	1910	2621.68	400.983	-0.033395	0.00052356	uniform	511.075	0	0.28426	7.8941e-37	0	0	0	0	1900.98	1500			0	1	0	0	0	0	0
11	24	1889	2787.59	500.969	-0.13834	0	uniform	674.89	1	0.69417	9.9531e-272	0	0	0	674.89	2000.97	1500			0	1	0	0	0	0	0
11	25	1314	2001.64	427.22	0.002266	0	uniform	728.803	0	0.020389	0.46024	0	0	0	0	1927.22	1500			0	1	0	0	0	0	0
11	26	1296	2161.37	424.334	0.0042224	0	uniform	647.216	0	0.05275	0.057633	0	0	0	0	1924.33	1500			0	1	0	0	0	0	0
11	27	1426	2194.68	437.751	-0.023015	0	uniform	626.946	1	0.32366	3.9316e-36	0	0	0	626.946	1937.75	1500			0	1	0	0	0	0	0
11	28	1553	2569.8	529.645	-0.16448	0.0012878	uniform	773.489	0	0.85622	0	0	0	0	0	2029.64	1500			0	1	0	0	0	0	0
11	29	1279	2287.73	417.399	0.0092553	0	uniform	581.033	0	0.032967	0.23873	0	0	0	0	1917.4	1500			0	1	0	0	0	0	0
11	30	1623	2719.26	510.638	-0.19716	0.0012323	uniform	575.633	0	0.72567	1.6155e-265	0	0	0	0	2010.64	1500			0	1	0	0	0	0	0
11	31	1609	2730.59	522.811	-0.14028	0.0006215	uniform	770.567	0	0.74086	4.5435e-280	0	0	0	0	2022.81	1500			0	1	0	0	0	0	0
11	32	1716	2883.03	502.985	-0.13638	0.0011655	uniform	677.713	1	0.65469	1.4377e-210	0	0	0	677.713	2002.98	1500			0	1	0	0	0	0	0
11	33	1750	2427.57	581.623	-0.28597	0.0011429	uniform	543.029	0	0.75682	0	0	0	0	0	2081.62	1500			0	1	0	0	0	0	0
11	34	1266	2163.38	429.885	-0.0013951	0	uniform	684.159	0	0.1863	2.3765e-11	0	0	0	0	1929.89	1500			0	1	0	0	0	0	0
11	35	1293	2294.44	432.077	0.0041038	0	uniform	568.359	0	0.18889	7.5289e-12	0	0	0	0	1932.08	1500			0	1	0	0	0	0	0
11	36	1648	1863.07	415.449	0.017604	0	ring	733.09	0	0.030451	0.21663	1863.07	415.449	733.09	0	1915.45	1915.45			0	0	1	0	0	0	0
11	37	1319	2175.55	425.335	0.015084	0	ring	619.117	0	0.040366	0.14286	2175.55	425.335	619.117	0	1925.34	1925.34			0	0	1	0	0	0	0
11	38	1821	3086.07	479.27	-0.091084	0	uniform	624.595	0	0.65729	1.0278e-225	0	0	0	0	1979.27	1500			0	1	0	0	0	0	0
11	39	1636	2535.41	441.425	-0.035516	0	uniform	770.589	0	0.39082	7.7586e-61	0	0	0	0	1941.42	1500			0	1	0	0	0	0	0
11	40	1180	2590.83	458.15	0.0067419	0	uniform	656.898	0	0.13461	3.4795e-06	0	0	0	0	1958.15	1500			0	1	0	0	0	0	0
11	41	1360	2594.49	467.34	-0.075069	0	uniform	685.695	0	0.43318	2.6014e-63	0	0	0	0	1967.34	1500			0	1	0	0	0	0	0
11	42	1388	2241.51	431.962	0.0027091	0	uniform	741.269	0	0.089209	0.00087727	0	0	0	0	1931.96	1500			0	1	0	0	0	0	0
11	43	1134	2691.6	431.283	0.0060974	0	uniform	651.52	0	0.10019	0.00072873	0	0	0	0	1931.28	1500			0	1	0	0	0	0	0
11	44	1278	2333.25	441.777	-0.0012521	0	uniform	995.224	0	0.090089	0.0012641	0	0	0	0	1941.78	1500			0	1	0	0	0	0	0
11	45	2861	2785.67	492.619	-0.099025	0.0013981	uniform	866.817	1	0.16477	7.3048e-19	0	0	0	866.817	1992.62	1500			0	1	0	0	0	0	0
11	46	1891	2587.89	514.855	-0.14644	0.0010576	uniform	678.916	0	0.72054	1.0997e-302	0	0	0	0	2014.85	1500			0	1	0	0	0	0	0
11	47	1201	2573.7	435.286	-0.013175	0	uniform	708.865	0	0.1683	4.399e-09	0	0	0	0	1935.29	1500			0	1	0	0	0	0	0
11	48	1112	2337.27	422.206	0.011522	0	ring	707.425	0	0.074505	0.012949	2337.27	422.206	707.425	0	1922.21	1922.21			0	0	1	0	0	0	0
11	49	1293	2423.78	429.484	0.0030684	0	uniform	731.183	0	0.10913	8.425e-05	0	0	0	0	1929.48	1500			0	1	0	0	0	0	0
11	50	2160	2212.78	732.37	-0.086222	0.0069444	uniform	968.249	0	0.92338	0	0	0	0	0	2232.37	1500			0	1	0	1	0	1	0
11	51	1839	2687.96	556.563	-0.17186	0.00054377	uniform	770.739	1	0.74967	0	0	0	0	770.739	2056.56	1500			0	1	0	0	0	0	0
11	52	1656	2264.07	495.856	-0.1155	0	uniform	642.769	0	0.66511	5.0046e-212	0	0	0	0	1995.86	1500			0	1	0	0	0	0	0
11	53	1295	2213.99	425.41	0.011073	0	ring	683.174	0	0.095241	0.00059946	2213.99	425.41	683.174	0	1925.41	1925.41			0	0	1	0	0	0	0
11	54	1176	2340.25	420.616	-0.020853	0	uniform	615.573	0	0.091555	0.0016726	0	0	0	0	1920.62	1500			0	1	0	0	0	0	0
11	55	1260	2437.51	440.109	-0.023793	0	uniform	730.554	0	0.45886	1.2703e-66	0	0	0	0	1940.11	1500			0	1	0	0	0	0	0
12	1	1470	2584.02	413.206	0.00038218	0.00068027	uniform	697.231	0	0.30669	2.1921e-33	0	0	0	0	1913.21	1500			0	1	0	0	0	0	0
12	2	2293	1421.28	471.923	-0.020931	0.0030528	uniform	736.495	0	0.51117	6.9853e-153	0	0	0	0	1971.92	1500			0	1	0	0	0	0	0
12	3	1024	2127.31	431.922	-0.0088928	0	uniform	656.814	0	0.10958	0.00044332	0	0	0	0	1931.92	1500			0	1	0	0	0	0	0
12	4	1570	2397.7	545.574	-0.19685	0.0012739	uniform	744.914	0	0.73389	1.1923e-265	0	0	0	0	2045.57	1500			0	1	0	0	0	0	0
12	5	1297	1603.48	415.025	0.0069752	0	uniform	625.508	0	0.0064987	0.81512	0	0	0	0	1915.03	1500			0	1	0	0	0	0	0
12	6	1207	2029.18	459.864	-0.0016105	0.0008285	uniform	763.794	0	0.84625	0	0	0	0	0	1959.86	1500			0	1	0	0	0	0	0
12	7	1251	3043.31	573.464	-0.22424	0	uniform	863.289	0	0.84554	0	0	0	0	0	2073.46	1500			0	1	0	0	0	0	0
12	8	1153	1917.6	443.444	-0.011237	0	uniform	678.176	0	0.2163	1.1311e-13	0	0	0	0	1943.44	1500			0	1	0	0	0	0	0
12	9	1848	2299.72	555.96	-0.07433	0.0027056	uniform	699.952	0	0.64478	1.0921e-217	0	0	0	0	2055.96	1500			0	1	0	0	0	0	0
12	10	1451	2768.04	525.888	-0.13654	0.0013784	uniform	711.569	0	0.56907	2.7356e-125	0	0	0	0	2025.89	1500			0	1	0	0	0	0	0
12	11	1369	2129.59	485.796	-0.050722	0.00073046	uniform	806.549	0	0.78307	3.117e-284	0	0	0	0	1985.8	1500			0	1	0	0	0	0	0
12	12	1647	3034.81	574.105	-0.10955	0	uniform	871.187	0	0.70579	1.4925e-248	0	0	0	0	2074.11	1500			0	1	0	0	0	0	0
12	13	1411	2677.58	481.819	-0.10458	0	uniform	643.791	0	0.62161	1.2539e-151	0	0	0	0	1981.82	1500			0	1	0	0	0	0	0
12	14	1676	2525.04	463.41	-0.026128	0	uniform	644.698	0	0.52502	2.2359e-119	0	0	0	0	1963.41	1500			0	1	0	0	0	0	0
12	15	1748	2157.71	480.857	-0.065092	0	uniform	664.331	0	0.50791	2.8134e-115	0	0	0	0	1980.86	1500			0	1	0	0	0	0	0
12	16	1261	2401.11	608.127	0.061856	0	ring	911.817	0	0.73945	1.3348e-218	2401.11	608.127	911.817	0	2108.13	2108.13			0	0	1	1	0	0	1
12	17	2805	3478.64	546.052	-0.10639	0	uniform	883.433	0	0.59061	2.0217e-263	0	0	0	0	2046.05	1500			0	1	0	0	0	0	0
12	18	1745	2207.77	490.092	-0.059308	0	uniform	698.691	0	0.49757	8.3031e-110	0	0	0	0	1990.09	1500			0	1	0	0	0	0	0
12	19	1334	2620.9	464.677	-0.027553	0	uniform	728.289	0	0.32149	1.8788e-33	0	0	0	0	1964.68	1500			0	1	0	0	0	0	0
12	20	1153	2688.16	481.809	0.02191	0	ring	753.63	0	0.12546	1.9348e-05	2688.16	481.809	753.63	0	1981.81	1981.81			0	0	1	0	0	0	0
12	21	2803	3417.15	512.261	-0.04801	0.00071352	uniform	809.127	0	0.4813	1.6564e-162	0	0	0	0	2012.26	1500			0	1	0	0	0	0	0
12	22	1454	2266.81	485.032	0.025037	0	ring	792.298	1	0.023041	0.37998	2266.81	485.032	792.298	792.298	1985.03	1985.03			0	0	1	0	0	0	0
12	23	1465	2315.77	475.536	-0.025559	0	uniform	742.756	1	0.29653	4.0195e-31	0	0	0	742.756	1975.54	1500			0	1	0	0	0	0	0
12	24	1640	2165.8	470.278	-0.018731	0	uniform	688.457	0	0.22703	1.2902e-20	0	0	0	0	1970.28	1500			0	1	0	0	0	0	0
12	25	1284	2386.38	466.998	0.028416	0	ring	624.623	0	0.24057	2.3187e-18	2386.38	466.998	624.623	0	1967	1967			0	0	1	0	0	0	0
12	26	3056	3395.87	529.856	-0.083273	0	uniform	858.197	0	0.51484	1.6501e-206	0	0	0	0	2029.86	1500			0	1	0	0	0	0	0
12	27	1439	2195.91	451.329	0.0086936	0	uniform	695.039	0	0.11271	1.8235e-05	0	0	0	0	1951.33	1500			0	1	0	0	0	0	0
12	28	1755	2374.83	602.567	-0.19341	0	uniform	652.603	0	0.72329	3.3499e-284	0	0	0	0	2102.57	1500			0	1	0	1	0	1	0
12	29	2550	2241.92	439.215	-0.0011474	0	uniform	977.208	0	0.18176	2.2246e-20	0	0	0	0	1939.22	1500			0	1	0	0	0	0	0
13	1	1045	1929.32	393.134	0.028776	0	ring	814.565	0	-0.056673	0.067055	1929.32	393.134	814.565	0	1893.13	1893.13			0	0	1	0	0	0	0
13	2	942	2219.72	399.624	-0.0085444	0	uniform	746.386	0	0.22631	2.0927e-12	0	0	0	0	1899.62	1500			0	1	0	0	0	0	0
13	3	1585	2152.37	438.761	-0.08396	0.0012618	uniform	650.804	0	0.54267	4.5405e-122	0	0	0	0	1938.76	1500			0	1	0	0	0	0	0
13	4	1314	1625.74	400.696	-0.019239	0	uniform	624.511	0	0.23724	2.8785e-18	0	0	0	0	1900.7	1500			0	1	0	0	0	0	0
13	5	1689	2308.04	460.812	-0.1067	0.00059207	uniform	782.819	0	0.60357	3.5808e-168	0	0	0	0	1960.81	1500			0	1	0	0	0	0	0
13	6	1166	1562.62	384.878	0.0032781	0	uniform	640.025	0	0.0086502	0.76794	0	0	0	0	1884.88	1500			0	1	0	0	0	0	0
13	7	1225	2925.82	466.281	-0.10371	0	uniform	715.368	0	-0.079785	0.0052047	0	0	0	0	1966.28	1500			0	1	0	0	0	0	0
13	8	2923	2823.25	560.34	-0.20081	0.0023948	uniform	948.062	0	0.77562	0	0	0	0	0	2060.34	1500			0	1	0	0	0	0	0
13	9	1714	2332.51	413.876	-0.015396	0	uniform	718.478	0	0.24849	1.5584e-25	0	0	0	0	1913.88	1500			0	1	0	0	0	0	0
13	10	845	2343.9	411.483	-0.0085909	0	uniform	748.039	0	0.17907	1.6059e-07	0	0	0	0	1911.48	1500			0	1	0	0	0	0	0
13	11	1128	1779.5	394.072	0.0082663	0	uniform	687.282	0	0.082921	0.0053251	0	0	0	0	1894.07	1500			0	1	0	0	0	0	0
13	12	1055	1789.68	390.979	-0.00033136	0	uniform	582.692	0	0.090173	0.0033744	0	0	0	0	1890.98	1500			0	1	0	0	0	0	0
13	13	954	2143.4	399.256	0.0074602	0	uniform	694.601	0	0.10744	0.00088839	0	0	0	0	1899.26	1500			0	1	0	0	0	0	0
13	14	1992	1883.8	438.046	-0.053429	0.001004	uniform	795.916	0	0.52407	5.9993e-141	0	0	0	0	1938.05	1500			0	1	0	0	0	0	0
13	15	991	2122.63	409.97	0.039091	0	ring	816.351	0	-0.048518	0.12693	2122.63	409.97	816.351	0	1909.97	1909.97			0	0	1	0	0	0	0
13	16	629	2675.32	438.536	-0.053953	0	uniform	644.622	0	-0.036281	0.36367	0	0	0	0	1938.54	1500			0	1	0	0	0	0	0
13	17	1214	1671.14	398.706	0.013805	0	ring	746.021	0	0.062076	0.03056	1671.14	398.706	746.021	0	1898.71	1898.71			0	0	1	0	0	0	0
13	18	633	2740.23	446.547	-0.064659	0	uniform	671.597	0	-0.0074063	0.85247	0	0	0	0	1946.55	1500			0	1	0	0	0	0	0
13	19	1355	2243.19	508.495	-0.081752	0.00073801	uniform	856.544	0	0.6481	2.9268e-162	0	0	0	0	2008.49	1500			0	1	0	0	0	0	0
13	20	1102	2159.56	411.279	-0.0011221	0	uniform	767.971	0	0.10976	0.00026161	0	0	0	0	1911.28	1500			0	1	0	0	0	0	0
13	21	1162	1468.65	382.653	0.00035588	0	uniform	691.673	0	0.093444	0.0014283	0	0	0	0	1882.65	1500			0	1	0	0	0	0	0
13	22	2417	2645.06	778.447	-0.14045	0.0041374	uniform	1247.64	0	0.84409	0	0	0	0	0	2278.45	1500			0	1	0	1	0	1	0
13	23	1066	2073.53	425.382	0.006488	0	uniform	894.127	0	0.13605	8.2917e-06	0	0	0	0	1925.38	1500			0	1	0	0	0	0	0
13	24	1606	1702.47	446.099	-0.032834	0	uniform	757.091	1	0.46218	8.5877e-86	0	0	0	757.091	1946.1	1500			0	1	0	0	0	0	0
13	25	1666	2375.42	504.905	-0.083578	0	uniform	773.711	0	0.63967	2.1572e-192	0	0	0	0	2004.9	1500			0	1	0	0	0	0	0
13	26	1598	1501.05	418.788	0.0021464	0	uniform	715.955	0	0.25808	9.916e-26	0	0	0	0	1918.79	1500			0	1	0	0	0	0	0
13	27	1684	2693.09	426.667	-0.004502	0.0011876	uniform	759.376	0	0.24805	4.9743e-25	0	0	0	0	1926.67	1500			0	1	0	0	0	0	0
13	28	1841	2573.45	469.69	-0.10052	0.00054318	uniform	804.09	0	0.62297	2.1591e-198	0	0	0	0	1969.69	1500			0	1	0	0	0	0	0
13	29	1166	1595.27	395.722	0.008861	0	uniform	757.783	0	0.008032	0.7841	0	0	0	0	1895.72	1500			0	1	0	0	0	0	0
13	30	1107	2253.29	421.197	0.020526	0	ring	858.8	0	-0.026676	0.37523	2253.29	421.197	858.8	0	1921.2	1921.2			0	0	1	0	0	0	0
13	31	1272	1985.69	442.323	0.017638	0.00078616	ring	901.115	0	0.63691	1.1487e-145	1985.69	442.323	901.115	0	1942.32	1942.32			0	0	1	0	0	0	0
13	32	1342	2078.28	566.658	-0.23946	0.00074516	uniform	1201.31	0	0.8419	0	0	0	0	0	2066.66	1500			0	1	0	0	0	0	0
13	33	1412	2315.26	478.177	-0.079107	0	uniform	890.831	0	0.60636	1.6106e-142	0	0	0	0	1978.18	1500			0	1	0	0	0	0	0
13	34	1123	2131.91	419.372	0.016978	0	ring	822.448	0	-0.073321	0.013986	2131.91	419.372	822.448	0	1919.37	1919.37			0	0	1	0	0	0	0
13	35	1352	2559.54	557.084	-0.17306	0.00073964	uniform	860.741	0	0.75977	1.14e-254	0	0	0	0	2057.08	1500			0	1	0	0	0	0	0
13	36	2041	2547.93	495.849	0.0059204	0.00048996	uniform	1459.7	0	0.45702	7.0953e-106	0	0	0	0	1995.85	1500			0	1	0	0	0	0	0
13	37	1486	1614.94	458.524	-0.0022884	0.00067295	uniform	1547.67	0	0.19386	4.7615e-14	0	0	0	0	1958.52	1500			0	1	0	0	0	0	0
13	38	1261	1600.45	404.161	0.0082994	0	uniform	730.507	0	-0.0040734	0.8851	0	0	0	0	1904.16	1500			0	1	0	0	0	0	0
13	39	1910	2506.38	458.092	0.032881	0.0010471	ring	877.646	0	-0.030195	0.18715	2506.38	458.092	877.646	0	1958.09	1958.09			0	0	1	0	0	0	0
13	40	1860	2805.23	584.82	-0.14444	0.00053763	uniform	883.507	0	0.71631	1.0999e-292	0	0	0	0	2084.82	1500			0	1	0	0	0	0	0
13	41	1183	2222.06	430.541	0.01905	0	ring	877.468	0	-0.010447	0.71964	2222.06	430.541	877.468	0	1930.54	1930.54			0	0	1	0	0	0	0
13	42	1126	2104.91	438.994	0.023812	0	ring	994.7	0	0.03844	0.19742	2104.91	438.994	994.7	0	1938.99	1938.99			0	0	1	0	0	0	0
13	43	1369	1922.23	437.473	0.00062662	0	uniform	1022.52	0	0.079718	0.0031615	0	0	0	0	1937.47	1500			0	1	0	0	0	0	0
13	44	2724	2023.63	476.856	-0.012451	0.00036711	uniform	1314.96	0	0.39282	3.3611e-101	0	0	0	0	1976.86	1500			0	1	0	0	0	0	0
13	45	1286	2095.93	477.575	-0.010241	0	uniform	1237.53	0	0.66224	3.7956e-163	0	0	0	0	1977.58	1500			0	1	0	0	0	0	0
13	46	1294	2031.77	425.566	0.015636	0	ring	870.613	0	-0.071279	0.010322	2031.77	425.566	870.613	0	1925.57	1925.57			0	0	1	0	0	0	0
13	47	1301	2140.8	452.542	-0.006575	0	uniform	869.892	0	0.13327	1.4082e-06	0	0	0	0	1952.54	1500			0	1	0	0	0	0	0
13	48	1620	3162.45	547.71	-0.11654	0.0018519	uniform	946.141	0	0.63103	1.1776e-180	0	0	0	0	2047.71	1500			0	1	0	0	0	0	0
13	49	1279	2104.9	452.23	-0.01174	0	uniform	1037.88	0	0.27251	3.2569e-23	0	0	0	0	1952.23	1500			0	1	0	0	0	0	0
13	50	1917	2829.77	482.394	-0.056106	0.0015649	uniform	838.976	0	0.41692	1.7228e-81	0	0	0	0	1982.39	1500			0	1	0	0	0	0	0
13	51	1197	2184.09	431.605	0.012184	0	ring	854.414	0	-0.00039602	0.98908	2184.09	431.605	854.414	0	1931.6	1931.6			0	0	1	0	0	0	0
13	52	1069	1893.73	407.51	0.020304	0	ring	729.86	0	0.18783	6.0413e-10	1893.73	407.51	729.86	0	1907.51	1907.51			0	0	1	0	0	0	0
13	53	1200	1896.02	420.655	-0.0052885	0	uniform	765.287	0	0.10359	0.00032503	0	0	0	0	1920.65	1500			0	1	0	0	0	0	0
13	54	1403	1937.18	551.672	-0.18099	0.00071276	uniform	1276.25	0	0.81581	0	0	0	0	0	2051.67	1500			0	1	0	0	0	0	0
13	55	1636	3142.6	495.499	-0.052514	0.00061125	uniform	817.671	0	0.46462	2.1944e-88	0	0	0	0	1995.5	1500			0	1	0	0	0	0	0
13	56	1600	2315.91	608.519	-0.17211	0.003125	uniform	1201.93	0	0.75294	1.1158e-292	0	0	0	0	2108.52	1500			0	1	0	1	0	1	0
13	57	1411	2084.76	446.344	-0.018251	0	uniform	955.493	0	0.086498	0.0011445	0	0	0	0	1946.34	1500			0	1	0	0	0	0	0
13	58	1722	2123.75	468.639	-0.052371	0	uniform	773.265	0	0.38768	7.3183e-63	0	0	0	0	1968.64	1500			0	1	0	0	0	0	0
13	59	1597	2050.1	482.75	-0.022317	0	uniform	1006.34	0	0.31498	4.0777e-38	0	0	0	0	1982.75	1500			0	1	0	0	0	0	0
13	60	1751	3058.97	524.452	-0.084688	0	uniform	845.535	0	0.65613	4.3111e-216	0	0	0	0	2024.45	1500			0	1	0	0	0	0	0
13	61	1244	2330.18	473.063	-0.057859	0	uniform	1135.07	0	0.50467	2.3537e-81	0	0	0	0	1973.06	1500			0	1	0	0	0	0	0
13	62	1365	2054.69	446.6	-0.0050567	0.0007326	uniform	873.119	0	0.47354	3.2272e-77	0	0	0	0	1946.6	1500			0	1	0	0	0	0	0
13	63	1486	1833.74	434.818	0.0056119	0	uniform	928.441	0	-0.043244	0.095637	0	0	0	0	1934.82	1500			0	1	0	0	0	0	0
13	64	1829	2624.21	577.597	-0.18435	0.0010935	uniform	1086.1	0	0.68708	9.9831e-256	0	0	0	0	2077.6	1500			0	1	0	0	0	0	0
13	65	1535	2154.36	524.582	-0.080443	0.00065147	uniform	1294.62	1	0.82668	0	0	0	0	1294.62	2024.58	1500			0	1	0	0	0	0	0
13	66	1717	2016.7	498.652	-0.02373	0.00058241	uniform	1052.73	0	0.74747	5.7936e-307	0	0	0	0	1998.65	1500			0	1	0	0	0	0	0
13	67	1717	1738.48	456.431	0.0010379	0	uniform	985.454	0	0.1551	1.0369e-10	0	0	0	0	1956.43	1500			0	1	0	0	0	0	0
13	68	1536	2128.12	523.592	-0.12899	0.00065104	uniform	956.309	0	0.64484	2.7643e-181	0	0	0	0	2023.59	1500			0	1	0	0	0	0	0
13	69	1729	3030.8	502.054	-0.08534	0	uniform	967.217	0	0.59721	1.2477e-167	0	0	0	0	2002.05	1500			0	1	0	0	0	0	0
13	70	1312	2232.5	436.157	-0.0084652	0	uniform	828.634	0	0.16733	1.0716e-09	0	0	0	0	1936.16	1500			0	1	0	0	0	0	0
13	71	1608	3136.3	597.221	-0.14552	0	uniform	983.627	0	0.70892	8.3628e-246	0	0	0	0	2097.22	1500			0	1	0	0	0	0	0
13	72	1680	1774.01	458.826	-0.022779	0	uniform	920.956	0	0.25243	7.8254e-26	0	0	0	0	1958.83	1500			0	1	0	0	0	0	0
13	73	1755	2887.72	597.532	-0.17046	0	uniform	942.884	0	0.6066	7.0759e-177	0	0	0	0	2097.53	1500			0	1	0	0	0	0	0
13	74	1346	2248.37	464.623	-0.017116	0	uniform	852.005	0	0.38131	7.9355e-48	0	0	0	0	1964.62	1500			0	1	0	0	0	0	0
13	75	1829	3170.43	515.541	-0.065413	0	uniform	1023.89	0	0.51664	2.3821e-125	0	0	0	0	2015.54	1500			0	1	0	0	0	0	0
13	76	1411	2072.95	474.694	-0.022618	0	uniform	901.421	0	0.29594	6.4498e-30	0	0	0	0	1974.69	1500			0	1	0	0	0	0	0
13	77	1681	2907.26	489.879	-0.03053	0	uniform	857.628	0	0.34711	8.6897e-49	0	0	0	0	1989.88	1500			0	1	0	0	0	0	0
13	78	1775	3223.85	534.489	-0.13316	0.00056338	uniform	1003.77	1	0.67032	5.5935e-232	0	0	0	1003.77	2034.49	1500			0	1	0	0	0	0	0
13	79	2020	2935.08	502.967	-0.058782	0.0014851	uniform	893.176	1	0.5309	2.7549e-147	0	0	0	893.176	2002.97	1500			0	1	0	0	0	0	0
13	80	1098	2797.68	469.073	-0.013883	0	uniform	863.222	0	0.18045	1.7228e-09	0	0	0	0	1969.07	1500			0	1	0	0	0	0	0
13	81	1560	3169.36	686.033	-0.35861	0	uniform	956.145	0	0.88474	0	0	0	0	0	2186.03	1500			0	1	0	1	0	1	0
13	82	1049	2326.27	450.31	-0.0069898	0	uniform	882.785	0	0.20059	5.5309e-11	0	0	0	0	1950.31	1500			0	1	0	0	0	0	0
13	83	1328	2110.66	458.98	0.0082819	0	uniform	951.136	0	0.075078	0.0061952	0	0	0	0	1958.98	1500			0	1	0	0	0	0	0
13	84	1244	1975.1	440.674	0.013528	0	ring	946.172	0	0.15074	9.1998e-08	1975.1	440.674	946.172	0	1940.67	1940.67			0	0	1	0	0	0	0
13	85	1143	2066.36	448.222	-0.0015213	0	uniform	891.893	0	0.17126	5.6486e-09	0	0	0	0	1948.22	1500			0	1	0	0	0	0	0
13	86	1368	2398.57	467.466	-0.012723	0	uniform	982.343	0	0.22672	2.0908e-17	0	0	0	0	1967.47	1500			0	1	0	0	0	0	0
13	87	1574	2051.92	470.618	-0.016533	0	uniform	1027.96	0	0.26602	6.6264e-27	0	0	0	0	1970.62	1500			0	1	0	0	0	0	0
13	88	1305	2482.99	606.392	-0.061054	0.00076628	uniform	1041.59	0	0.78564	5.4414e-274	0	0	0	0	2106.39	1500			0	1	0	1	0	1	0
13	89	1319	2102.33	723.533	0.22925	0.0015163	ring	749.005	0	0.92634	0	2102.33	723.533	749.005	0	2223.53	2223.53			0	0	1	1	0	0	1
13	90	868	2991.02	524.576	-0.087819	0	uniform	955.659	0	0.032981	0.33177	0	0	0	0	2024.58	1500			0	1	0	0	0	0	0
13	91	1182	2074.7	431.638	0.018467	0	ring	904.252	0	0.094549	0.001136	2074.7	431.638	904.252	0	1931.64	1931.64			0	0	1	0	0	0	0
13	92	2019	2921.81	520.741	-0.064252	0	uniform	1075.13	0	0.45321	7.8533e-103	0	0	0	0	2020.74	1500			0	1	0	0	0	0	0
13	93	1551	2088.13	463.064	0.0048271	0	uniform	926.102	0	0.44451	4.1094e-76	0	0	0	0	1963.06	1500			0	1	0	0	0	0	0
13	94	1253	2488.87	446.687	0.0024433	0	uniform	855.216	0	0.04672	0.098323	0	0	0	0	1946.69	1500			0	1	0	0	0	0	0
13	95	1116	2602.26	450.619	-0.0038552	0	uniform	1001.06	0	0.010779	0.71908	0	0	0	0	1950.62	1500			0	1	0	0	0	0	0
13	96	1373	1877.94	454.964	0.00037454	0	uniform	835.848	0	0.098453	0.00025856	0	0	0	0	1954.96	1500			0	1	0	0	0	0	0
13	97	1435	2220.76	455.433	-0.018289	0	uniform	791.594	0	0.14054	9.0038e-08	0	0	0	0	1955.43	1500			0	1	0	0	0	0	0
13	98	1359	2308.05	461.642	0.011744	0	ring	956.929	0	0.094282	0.00050097	2308.05	461.642	956.929	0	1961.64	1961.64			0	0	1	0	0	0	0
13	99	1220	2560.99	457.861	0.023686	0	ring	960.889	0	0.054063	0.059056	2560.99	457.861	960.889	0	1957.86	1957.86			0	0	1	0	0	0	0
13	100	1785	2725.46	488.629	-0.092609	0	uniform	873.121	0	0.6161	4.6351e-187	0	0	0	0	1988.63	1500			0	1	0	0	0	0	0
13	101	1497	2115.66	457.635	-0.0026674	0	uniform	966.464	0	0.0624	0.01575	0	0	0	0	1957.63	1500			0	1	0	0	0	0	0
13	102	1366	2243.85	455.078	-0.0030352	0	uniform	876.771	0	0.10116	0.00018027	0	0	0	0	1955.08	1500			0	1	0	0	0	0	0
13	103	1355	2288.76	476.176	0.0085742	0	uniform	1041.49	0	0.13115	1.2708e-06	0	0	0	0	1976.18	1500			0	1	0	0	0	0	0
13	104	1394	2151.37	481.895	-0.074335	0.00071736	uniform	1013	0	0.55028	3.6583e-111	0	0	0	0	1981.9	1500			0	1	0	0	0	0	0
13	105	1088	2719.06	458.804	0.0082603	0	uniform	930.541	0	0.075301	0.012975	0	0	0	0	1958.8	1500			0	1	0	0	0	0	0
13	106	1856	2663.71	488.574	-0.088969	0	uniform	721.248	0	0.56168	8.3338e-155	0	0	0	0	1988.57	1500			0	1	0	0	0	0	0
13	107	1284	2275.97	457.14	0.021214	0	ring	963.111	0	0.0294	0.29248	2275.97	457.14	963.111	0	1957.14	1957.14			0	0	1	0	0	0	0
13	108	1903	2904.28	572.962	-0.23413	0.0042039	uniform	846.787	0	0.75617	0	0	0	0	0	2072.96	1500			0	1	0	0	0	0	0
14	1	1226	2063.81	467.688	-0.029629	0	uniform	681.042	0	0.50522	2.1166e-80	0	0	0	0	1967.69	1500			0	1	0	0	0	0	0
14	2	1056	2080.37	425.44	0.023474	0	ring	774.774	0	0.070105	0.022711	2080.37	425.44	774.774	0	1925.44	1925.44			0	0	1	0	0	0	0
14	3	1026	2143.19	412.338	0.0044887	0	uniform	863.926	0	0.17672	1.2085e-08	0	0	0	0	1912.34	1500			0	1	0	0	0	0	0
14	4	1703	2633.62	516.095	-0.079516	0.0017616	uniform	1023.92	0	0.68287	3.2201e-234	0	0	0	0	2016.1	1500			0	1	0	0	0	0	0
14	5	1126	1825.46	395.447	0.01558	0	ring	700.209	0	0.0036141	0.90358	1825.46	395.447	700.209	0	1895.45	1895.45			0	0	1	0	0	0	0
14	6	989	1955.92	413.696	0.016204	0	ring	688.575	0	-0.023351	0.46325	1955.92	413.696	688.575	0	1913.7	1913.7			0	0	1	0	0	0	0
14	7	1103	1495.03	388.554	0.018394	0	ring	684.715	0	0.022108	0.46326	1495.03	388.554	684.715	0	1888.55	1888.55			0	0	1	0	0	0	0
14	8	1253	1495.05	401.718	0.0050263	0	uniform	800.467	0	0.069064	0.014478	0	0	0	0	1901.72	1500			0	1	0	0	0	0	0
14	9	1301	2842.29	491.542	-0.088178	0	uniform	802.312	0	0.62522	5.0575e-142	0	0	0	0	1991.54	1500			0	1	0	0	0	0	0
14	10	1718	1911.68	512.533	-0.018232	0.00058207	uniform	850.357	0	0.74491	6.3273e-304	0	0	0	0	2012.53	1500			0	1	0	0	0	0	0
14	11	1419	1770.89	429.962	0.014865	0	ring	799.2	0	0.086068	0.0011732	1770.89	429.962	799.2	0	1929.96	1929.96			0	0	1	0	0	0	0
14	12	1940	2613.31	485.838	-0.14179	0.00051546	uniform	697.256	0	0.59033	1.5093e-182	0	0	0	0	1985.84	1500			0	1	0	0	0	0	0
14	13	1590	2028.36	453.311	-0.0022903	0	uniform	761.999	0	0.49622	1.3481e-99	0	0	0	0	1953.31	1500			0	1	0	0	0	0	0
14	14	1382	1943.33	491.289	0.0064364	0.0014472	uniform	1076.16	0	0.77925	2.4779e-282	0	0	0	0	1991.29	1500			0	1	0	0	0	0	0
14	15	1310	1520.83	424.988	0.035846	0.00076336	ring	788.916	0	0.72909	1.2006e-217	1520.83	424.988	788.916	0	1924.99	1924.99			0	0	1	0	0	0	0
14	16	1228	1492.9	401.328	0.013129	0	ring	646.2	0	0.083491	0.0034127	1492.9	401.328	646.2	0	1901.33	1901.33			0	0	1	0	0	0	0
14	17	1066	2055.13	443.185	0.018465	0	ring	758.962	0	0.11044	0.00030297	2055.13	443.185	758.962	0	1943.18	1943.18			0	0	1	0	0	0	0
14	18	1993	1397.65	442.782	0.013407	0	ring	1165.93	0	-0.029145	0.1934	1397.65	442.782	1165.93	0	1942.78	1942.78			0	0	1	0	0	0	0
14	19	1171	2264.9	442.398	0.025241	0	ring	785.617	0	-0.052983	0.069922	2264.9	442.398	785.617	0	1942.4	1942.4			0	0	1	0	0	0	0
14	20	1664	2857.84	538.645	-0.13797	0	uniform	738.052	0	0.70772	4.5108e-253	0	0	0	0	2038.64	1500			0	1	0	0	0	0	0
14	21	2238	2511.19	440.084	-0.012892	0	uniform	665.467	0	0.20934	1.3894e-23	0	0	0	0	1940.08	1500			0	1	0	0	0	0	0
14	22	1253	2409.69	472.299	-0.038686	0	uniform	746.988	0	0.58957	3.6627e-118	0	0	0	0	1972.3	1500			0	1	0	0	0	0	0
14	23	1312	1667.79	429.284	-0.025147	0	uniform	693.382	0	0.65854	6.0356e-164	0	0	0	0	1929.28	1500			0	1	0	0	0	0	0
14	24	1071	1640.99	389.066	0.014749	0	ring	643.761	0	0.07291	0.017012	1640.99	389.066	643.761	0	1889.07	1889.07			0	0	1	0	0	0	0
14	25	1152	2290.18	427.99	0.0062752	0	uniform	700.026	0	0.058949	0.04546	0	0	0	0	1927.99	1500			0	1	0	0	0	0	0
14	26	1150	2090.27	450.004	-0.017608	0	uniform	910.37	0	0.23552	5.8507e-16	0	0	0	0	1950	1500			0	1	0	0	0	0	0
14	27	1221	1621.31	436.355	-0.02708	0	uniform	705.142	0	0.35253	4.8127e-37	0	0	0	0	1936.36	1500			0	1	0	0	0	0	0
14	28	1006	2480.84	457.335	-0.0012261	0	uniform	765.595	0	0.064266	0.041557	0	0	0	0	1957.34	1500			0	1	0	0	0	0	0
14	29	1255	2253.25	464.222	0.0037837	0	uniform	900.703	0	0.083997	0.0029016	0	0	0	0	1964.22	1500			0	1	0	0	0	0	0
14	30	1807	2926.2	550.316	-0.11444	0.0005534	uniform	849.951	0	0.54826	2.5382e-142	0	0	0	0	2050.32	1500			0	1	0	0	0	0	0
14	31	1181	1748.08	419.351	-0.0034268	0	uniform	696.546	0	0.12973	7.7312e-06	0	0	0	0	1919.35	1500			0	1	0	0	0	0	0
14	32	1256	2122.57	461.707	0.031222	0	ring	932.377	0	-0.060452	0.032172	2122.57	461.707	932.377	0	1961.71	1961.71			0	0	1	0	0	0	0
14	33	1342	1699.99	433.302	0.0082732	0	uniform	780.253	0	0.030358	0.26643	0	0	0	0	1933.3	1500			0	1	0	0	0	0	0
14	34	1283	2163.27	461.464	0.018188	0	ring	919.966	0	0.030838	0.2697	2163.27	461.464	919.966	0	1961.46	1961.46			0	0	1	0	0	0	0
14	35	1266	2467.12	475.213	-0.00073422	0	uniform	865.071	0	0.20614	1.2892e-13	0	0	0	0	1975.21	1500			0	1	0	0	0	0	0
14	36	1242	1848.09	445.145	0.012737	0	ring	986.228	0	-0.0081653	0.77375	1848.09	445.145	986.228	0	1945.14	1945.14			0	0	1	0	0	0	0
14	37	1745	3075	562.745	-0.091677	0	uniform	1009.23	0	0.64001	1.0524e-201	0	0	0	0	2062.74	1500			0	1	0	0	0	0	0
14	38	1970	2834	613.382	-0.15251	0.0025381	uniform	1448.4	1	0.71207	1.321e-304	0	0	0	1448.4	2113.38	1500			0	1	0	1	0	1	0
14	39	1236	2193.45	450.416	0.020667	0	ring	884.701	0	0.076314	0.0072711	2193.45	450.416	884.701	0	1950.42	1950.42			0	0	1	0	0	0	0
14	40	1148	2050.35	448.43	0.014102	0	ring	853.03	0	0.01677	0.57029	2050.35	448.43	853.03	0	1948.43	1948.43			0	0	1	0	0	0	0
14	41	1860	2915.74	506.953	-0.030379	0	uniform	890.053	0	0.37017	1.7294e-61	0	0	0	0	2006.95	1500			0	1	0	0	0	0	0
14	42	1446	2032.67	473.96	0.0060916	0	uniform	1310.52	0	-0.075432	0.0041044	0	0	0	0	1973.96	1500			0	1	0	0	0	0	0
14	43	2647	3160.44	568.537	-0.18455	0.00075557	uniform	1067.46	0	0.55169	1.0097e-210	0	0	0	0	2068.54	1500			0	1	0	0	0	0	0
14	44	1479	2146.16	486.23	0.016497	0	ring	904.514	0	-0.061577	0.017868	2146.16	486.23	904.514	0	1986.23	1986.23			0	0	1	0	0	0	0
14	45	1132	2667.05	500.779	0.0071843	0	uniform	1190.37	0	0.098377	0.00091868	0	0	0	0	2000.78	1500			0	1	0	0	0	0	0
14	46	889	2948.91	496.643	-0.014266	0	uniform	900.495	0	0.32734	1.2009e-23	0	0	0	0	1996.64	1500			0	1	0	0	0	0	0
14	47	1722	3170.59	534.934	-0.056748	0.0011614	uniform	1061.96	0	0.45251	1.1339e-87	0	0	0	0	2034.93	1500			0	1	0	0	0	0	0
14	48	1505	2145.66	483.516	0.0106	0	ring	1481.42	0	0.054374	0.034926	2145.66	483.516	1481.42	0	1983.52	1983.52			0	0	1	0	0	0	0
14	49	1810	3033.17	525.621	-0.075069	0.001105	uniform	895.636	0	0.55882	3.5161e-149	0	0	0	0	2025.62	1500			0	1	0	0	0	0	0
14	50	1414	2282.72	477.52	0.0087525	0	uniform	966.77	0	0.073691	0.0055653	0	0	0	0	1977.52	1500			0	1	0	0	0	0	0
14	51	1012	2375.72	469.009	0.033501	0	ring	1047.05	0	-0.16529	1.2348e-07	2375.72	469.009	1047.05	0	1969.01	1969.01			0	0	1	0	0	0	0
14	52	1229	2541.97	491.399	0.021676	0	ring	1053.72	0	0.051921	0.068824	2541.97	491.399	1053.72	0	1991.4	1991.4			0	0	1	0	0	0	0
14	53	3230	3095.24	528.071	-0.047884	0.0027864	uniform	925.132	1	0.57869	3.5072e-288	0	0	0	925.132	2028.07	1500			0	1	0	0	0	0	0
14	54	2696	2460.18	477.461	0.014881	0	ring	1027.54	0	-0.012537	0.51527	2460.18	477.461	1027.54	0	1977.46	1977.46			0	0	1	0	0	0	0
14	55	1198	2529.37	487.453	-0.010481	0	uniform	926.864	0	0.29983	2.6204e-26	0	0	0	0	1987.45	1500			0	1	0	0	0	0	0
14	56	1790	3078.88	521.404	-0.04326	0	uniform	984.859	0	0.47514	1.7924e-101	0	0	0	0	2021.4	1500			0	1	0	0	0	0	0
14	57	1843	3042.63	460.809	-0.025094	0	uniform	756.449	0	0.34525	9.7576e-53	0	0	0	0	1960.81	1500			0	1	0	0	0	0	0
14	58	1174	2565.86	578.934	-0.083785	0	uniform	1301.69	0	0.70982	1.4118e-180	0	0	0	0	2078.93	1500			0	1	0	0	0	0	0
14	59	1482	2311.07	504.45	0.015741	0	ring	1046.72	0	0.16159	3.9312e-10	2311.07	504.45	1046.72	0	2004.45	2004.45			0	0	1	0	0	0	0
14	60	1274	2307.68	520.023	-0.03696	0	uniform	1139.15	0	0.77533	3.8655e-256	0	0	0	0	2020.02	1500			0	1	0	0	0	0	0
14	61	2825	2067.48	428.202	-0.01089	0	uniform	787.949	0	0.089076	2.1182e-06	0	0	0	0	1928.2	1500			0	1	0	0	0	0	0
14	62	1228	2234.03	511.231	-0.0042884	0	uniform	1066.9	0	0.47885	2.1781e-71	0	0	0	0	2011.23	1500			0	1	0	0	0	0	0
14	63	2013	2954.99	565.867	-0.11348	0.0019871	uniform	1007.49	0	0.68337	4.3619e-277	0	0	0	0	2065.87	1500			0	1	0	0	0	0	0
14	64	1218	2596.31	500.581	0.024619	0	ring	1075.82	0	0.094392	0.00097286	2596.31	500.581	1075.82	0	2000.58	2000.58			0	0	1	0	0	0	0
14	65	1558	1916.32	476.389	0.018488	0	ring	990.902	0	0.11506	5.2887e-06	1916.32	476.389	990.902	0	1976.39	1976.39			0	0	1	0	0	0	0
14	66	1330	2255.32	448.378	-0.0031125	0	uniform	852.181	0	0.077434	0.0047202	0	0	0	0	1948.38	1500			0	1	0	0	0	0	0
14	67	734	2890.94	504	-0.14072	0	uniform	776.192	0	0.29826	1.5143e-16	0	0	0	0	2004	1500			0	1	0	0	0	0	0
14	68	1176	2453.52	448.656	0.020311	0	ring	830.807	0	0.073846	0.011304	2453.52	448.656	830.807	0	1948.66	1948.66			0	0	1	0	0	0	0
14	69	1340	2065.02	423.95	0.0030075	0	uniform	720.77	0	0.033085	0.22616	0	0	0	0	1923.95	1500			0	1	0	0	0	0	0
14	70	1560	2186.26	511.679	0.01183	0	ring	1158.79	0	0.23289	1.1692e-20	2186.26	511.679	1158.79	0	2011.68	2011.68			0	0	1	0	0	0	0
15	1	1022	1961.45	415.209	0.023408	0	ring	621.9	0	-0.0064188	0.83761	1961.45	415.209	621.9	0	1915.21	1915.21			0	0	1	0	0	0	0
15	2	1686	1433.96	453.881	-0.014435	0.00059312	uniform	576.347	0	0.54245	1.3093e-129	0	0	0	0	1953.88	1500			0	1	0	0	0	0	0
15	3	1280	1707.04	414.974	-0.0017353	0	uniform	577.705	0	0.014646	0.60062	0	0	0	0	1914.97	1500			0	1	0	0	0	0	0
15	4	2053	2217.59	468.548	-0.096074	0.0014613	uniform	575.859	0	0.61522	4.2968e-214	0	0	0	0	1968.55	1500			0	1	0	0	0	0	0
15	5	1884	2438.18	497.153	-0.089714	0.0010616	uniform	622.192	0	0.64664	1.3851e-223	0	0	0	0	1997.15	1500			0	1	0	0	0	0	0
15	6	1701	2768.4	468.916	-0.087145	0	uniform	615.6	0	0.45529	8.4482e-88	0	0	0	0	1968.92	1500			0	1	0	0	0	0	0
15	7	1540	1895.19	462.07	-0.011107	0	uniform	598.523	0	0.39804	1.2525e-59	0	0	0	0	1962.07	1500			0	1	0	0	0	0	0
15	8	1782	2696.64	503.43	-0.13991	0.00056117	uniform	651.219	0	0.72029	4.7311e-285	0	0	0	0	2003.43	1500			0	1	0	0	0	0	0
15	9	2199	2318.48	574.198	-0.066042	0.001819	uniform	850.559	1	0.93907	0	0	0	0	850.559	2074.2	1500			0	1	0	0	0	0	0
15	10	1481	2153.33	525.05	-0.12133	0	uniform	638.748	0	0.6858	2.4508e-206	0	0	0	0	2025.05	1500			0	1	0	0	0	0	0
15	11	1530	1614.08	443.069	0.012653	0	ring	814.921	0	0.13076	2.8603e-07	1614.08	443.069	814.921	0	1943.07	1943.07			0	0	1	0	0	0	0
15	12	1990	2604.12	476.892	-0.029784	0.001005	uniform	626.852	0	0.32531	2.8264e-50	0	0	0	0	1976.89	1500			0	1	0	0	0	0	0
15	13	1075	2382.08	445.459	0.0069541	0	uniform	663.566	0	0.087141	0.0042466	0	0	0	0	1945.46	1500			0	1	0	0	0	0	0
15	14	1648	1510.45	416.5	0.0038862	0	uniform	729.61	0	0.0035114	0.88673	0	0	0	0	1916.5	1500			0	1	0	0	0	0	0
15	15	1737	1626.19	441.824	-0.025411	0	uniform	671.173	0	0.52934	4.8961e-126	0	0	0	0	1941.82	1500			0	1	0	0	0	0	0
15	16	1572	1888.35	475.676	0.021522	0	ring	777.97	0	0.090817	0.00031175	1888.35	475.676	777.97	0	1975.68	1975.68			0	0	1	0	0	0	0
15	17	1552	2840.03	516.92	-0.050045	0	uniform	774.505	0	0.51614	2.1159e-106	0	0	0	0	2016.92	1500			0	1	0	0	0	0	0
15	18	1632	1652.54	455.07	-0.0089893	0	uniform	1070.2	0	0.049884	0.043913	0	0	0	0	1955.07	1500			0	1	0	0	0	0	0
15	19	1768	1810.29	449.959	-0.022771	0	uniform	665.48	0	0.32715	2.2462e-45	0	0	0	0	1949.96	1500			0	1	0	0	0	0	0
15	20	2201	2192.36	649.436	-0.23531	0.0031804	uniform	894.284	1	0.77063	0	0	0	0	894.284	2149.44	1500			0	1	0	1	0	1	0
15	21	1308	2152.81	455.982	0.010017	0	ring	676.73	0	0.043626	0.11479	2152.81	455.982	676.73	0	1955.98	1955.98			0	0	1	0	0	0	0
15	22	1160	2311.39	447.049	0.017183	0	ring	756.363	0	-0.013427	0.64779	2311.39	447.049	756.363	0	1947.05	1947.05			0	0	1	0	0	0	0
15	23	1222	2310.84	474.571	-0.013494	0	uniform	718.05	0	0.521	5.5526e-86	0	0	0	0	1974.57	1500			0	1	0	0	0	0	0
15	24	2084	2809.55	478.712	0.000143	0	uniform	750.367	0	0.23782	3.4765e-28	0	0	0	0	1978.71	1500			0	1	0	0	0	0	0
15	25	1573	3039.42	586.43	-0.2426	0.00063573	uniform	830.565	0	0.81235	0	0	0	0	0	2086.43	1500			0	1	0	0	0	0	0
15	26	1965	2758.07	549.163	-0.039728	0.00050891	uniform	736.454	1	0.58888	9.3198e-184	0	0	0	736.454	2049.16	1500			0	1	0	0	0	0	0
15	27	1290	1978.18	457.734	-0.046422	0	uniform	603.333	0	0.42787	1.4432e-58	0	0	0	0	1957.73	1500			0	1	0	0	0	0	0
15	28	1333	1710.71	461.066	-0.018656	0	uniform	612.295	0	0.255	3.1345e-21	0	0	0	0	1961.07	1500			0	1	0	0	0	0	0
15	29	1078	2672.67	485.324	0.0027582	0	uniform	817.004	0	0.5044	1.2098e-70	0	0	0	0	1985.32	1500			0	1	0	0	0	0	0
15	30	1069	1964.13	456.919	-0.036339	0	uniform	855.348	0	0.66585	6.732e-138	0	0	0	0	1956.92	1500			0	1	0	0	0	0	0
15	31	1264	2268.44	505.34	-0.066526	0	uniform	1140.2	0	0.55795	2.5008e-104	0	0	0	0	2005.34	1500			0	1	0	0	0	0	0
15	32	2219	2791.13	569.57	-0.12365	0.00090131	uniform	860.001	0	0.6762	1.6271e-296	0	0	0	0	2069.57	1500			0	1	0	0	0	0	0
15	33	1227	1649.97	442.097	0.0092969	0.000815	uniform	779.853	0	0.88877	0	0	0	0	0	1942.1	1500			0	1	0	0	0	0	0
15	34	1722	2233.32	483.753	-0.041208	0	uniform	709.666	0	0.53347	2.983e-127	0	0	0	0	1983.75	1500			0	1	0	0	0	0	0
15	35	1949	2140.11	498.591	-0.036618	0.00051308	uniform	673.28	0	0.29743	4.1773e-41	0	0	0	0	1998.59	1500			0	1	0	0	0	0	0
15	36	1460	2295.27	529.542	-0.10483	0	uniform	877.919	0	0.50956	2.7082e-97	0	0	0	0	2029.54	1500			0	1	0	0	0	0	0
15	37	1374	1456.61	397.041	-0.0022398	0	uniform	497.577	0	0.05474	0.042484	0	0	0	0	1897.04	1500			0	1	0	0	0	0	0
15	38	1673	1909.4	548.339	-0.056187	0	uniform	858.22	1	0.7028	2.035e-249	0	0	0	858.22	2048.34	1500			0	1	0	0	0	0	0
15	39	1903	1891.5	432.829	-0.013566	0	uniform	621.815	0	0.26383	1.1396e-31	0	0	0	0	1932.83	1500			0	1	0	0	0	0	0
16	1	1473	1469.03	404.37	-0.021822	0	uniform	373.178	0	0.36218	6.9723e-47	0	0	0	0	1904.37	1500			0	1	0	0	0	0	0
16	2	1286	1840.58	455.987	-0.085649	0	uniform	447.812	0	0.50939	7.657e-86	0	0	0	0	1955.99	1500			0	1	0	0	0	0	0
16	3	1454	1508.46	441.221	-0.032306	0	uniform	398.954	0	0.37387	1.8784e-49	0	0	0	0	1941.22	1500			0	1	0	0	0	0	0
16	4	1494	1518.05	516.242	-0.086356	0.002008	uniform	375.816	0	0.46937	1.0364e-82	0	0	0	0	2016.24	1500			0	1	0	0	0	0	0
16	5	751	2193.78	401.81	0.011195	0	ring	386.208	0	-0.0080192	0.82634	2193.78	401.81	386.208	0	1901.81	1901.81			0	0	1	0	0	0	0
16	6	1810	2463.96	500.043	-0.08068	0.0027624	uniform	468.783	0	0.62857	1.3069e-199	0	0	0	0	2000.04	1500			0	1	0	0	0	0	0
16	7	1835	1929.18	539.42	-0.18623	0.00054496	uniform	435.127	0	0.68162	5.8687e-251	0	0	0	0	2039.42	1500			0	1	0	0	0	0	0
16	8	1743	2631.23	471.654	-0.075337	0.00057372	uniform	468.917	0	0.53531	7.946e-130	0	0	0	0	1971.65	1500			0	1	0	0	0	0	0
16	9	2393	2724.82	503.107	-0.11507	0.00083577	uniform	513.476	0	0.602	5.7909e-236	0	0	0	0	2003.11	1500			0	1	0	0	0	0	0
16	10	1860	2618.26	489.344	-0.069183	0.00053763	uniform	494.268	0	0.60093	5.2653e-183	0	0	0	0	1989.34	1500			0	1	0	0	0	0	0
16	11	1517	2513.28	485.92	-0.070323	0	uniform	662.889	0	0.55021	8.845e-121	0	0	0	0	1985.92	1500			0	1	0	0	0	0	0
16	12	2784	1888.4	625.262	0.17553	0.0010776	ring	956.891	0	0.2616	8.6169e-45	1888.4	625.262	956.891	0	2125.26	2125.26			0	0	1	1	0	0	1
16	13	1146	1682.42	400.36	-0.001873	0	uniform	445.123	0	0.093313	0.001565	0	0	0	0	1900.36	1500			0	1	0	0	0	0	0
16	14	2292	2165.65	439.51	0.018649	0	ring	640.902	0	0.10241	8.9556e-07	2165.65	439.51	640.902	0	1939.51	1939.51			0	0	1	0	0	0	0
16	15	1506	1681.62	488.418	-0.043105	0	uniform	612.918	0	0.5081	1.1971e-99	0	0	0	0	1988.42	1500			0	1	0	0	0	0	0
16	16	1545	1424.61	407.683	0.0079219	0	uniform	520.221	0	0.058679	0.021079	0	0	0	0	1907.68	1500			0	1	0	0	0	0	0
16	17	4508	2397.89	435.329	0.0050136	0	uniform	618.069	0	0.04716	0.0015385	0	0	0	0	1935.33	1500			0	1	0	0	0	0	0
16	18	1947	2836.12	507.589	-0.11747	0.0020544	uniform	606.903	0	0.63682	6.1875e-222	0	0	0	0	2007.59	1500			0	1	0	0	0	0	0
16	19	1348	2440.24	602.874	-0.18716	0	uniform	723.321	0	0.83371	0	0	0	0	0	2102.87	1500			0	1	0	1	0	1	0
16	20	2265	2193.94	473.172	-0.043007	0.000883	uniform	555.731	1	0.45968	8.1761e-119	0	0	0	555.731	1973.17	1500			0	1	0	0	0	0	0
16	21	1656	2634.77	509.257	-0.12961	0.00060386	uniform	531.071	0	0.67925	1.7027e-224	0	0	0	0	2009.26	1500			0	1	0	0	0	0	0
16	22	1435	1739.93	433.092	-0.0041542	0	uniform	569.794	0	0.084064	0.001436	0	0	0	0	1933.09	1500			0	1	0	0	0	0	0
16	23	3206	2770.47	481.489	-0.05613	0	uniform	541.045	0	0.28244	7.1824e-60	0	0	0	0	1981.49	1500			0	1	0	0	0	0	0
16	24	1229	1667.76	395.516	0.013644	0	ring	390.97	0	0.067283	0.018323	1667.76	395.516	390.97	0	1895.52	1895.52			0	0	1	0	0	0	0
16	25	1396	1826.48	595.057	-0.21058	0.00071633	uniform	629.305	0	0.70507	2.5132e-210	0	0	0	0	2095.06	1500			0	1	0	0	0	0	0
16	26	1826	2592.76	559.198	-0.10357	0.0016429	uniform	481.89	0	0.57913	4.9064e-164	0	0	0	0	2059.2	1500			0	1	0	0	0	0	0
16	27	1431	2448.71	525.941	-0.13939	0.00069881	uniform	524.372	1	0.73983	3.1331e-248	0	0	0	524.372	2025.94	1500			0	1	0	0	0	0	0
16	28	1306	2137.27	444.348	0.013906	0	ring	659.327	0	0.025891	0.34984	2137.27	444.348	659.327	0	1944.35	1944.35			0	0	1	0	0	0	0
16	29	1506	1953.2	453.565	0.0013851	0	uniform	672.277	0	0.020331	0.43046	0	0	0	0	1953.57	1500			0	1	0	0	0	0	0
16	30	1911	2405.26	474.045	-0.077014	0	uniform	492.593	0	0.43047	4.6794e-87	0	0	0	0	1974.04	1500			0	1	0	0	0	0	0
16	31	1733	3099.65	559.174	-0.13971	0.00057703	uniform	600.774	0	0.6906	7.253e-246	0	0	0	0	2059.17	1500			0	1	0	0	0	0	0
16	32	1333	2070.14	442.365	0.013606	0	ring	528.963	0	0.07844	0.0041625	2070.14	442.365	528.963	0	1942.37	1942.37			0	0	1	0	0	0	0
16	33	1683	3162.76	554.823	-0.16344	0	uniform	660.573	0	0.71554	3.5542e-264	0	0	0	0	2054.82	1500			0	1	0	0	0	0	0
16	34	1274	2142.42	441.239	-0.0021303	0	uniform	493.009	0	0.067486	0.015989	0	0	0	0	1941.24	1500			0	1	0	0	0	0	0
16	35	1668	1942.56	554.578	-0.13298	0	uniform	574.003	0	0.65675	1.8889e-206	0	0	0	0	2054.58	1500			0	1	0	0	0	0	0
16	36	1220	2240.63	450.444	-0.0003197	0	uniform	645.851	0	0.10729	0.00017377	0	0	0	0	1950.44	1500			0	1	0	0	0	0	0
16	37	2988	3101.24	574.658	-0.083652	0.002008	uniform	670.317	0	0.54634	3.6208e-232	0	0	0	0	2074.66	1500			0	1	0	0	0	0	0
16	38	1733	2130.8	468.048	-0.028393	0	uniform	645.232	0	0.34469	1.589e-49	0	0	0	0	1968.05	1500			0	1	0	0	0	0	0
16	39	1188	2042.45	429.641	0.012066	0	ring	540.613	0	-0.0094732	0.74429	2042.45	429.641	540.613	0	1929.64	1929.64			0	0	1	0	0	0	0
16	40	1725	1600.62	431.619	0.0065605	0	uniform	566.034	0	0.07298	0.0024218	0	0	0	0	1931.62	1500			0	1	0	0	0	0	0
16	41	1451	1852.12	441.32	0.020847	0	ring	635.832	0	0.073858	0.0048804	1852.12	441.32	635.832	0	1941.32	1941.32			0	0	1	0	0	0	0
16	42	2202	2262.35	456.528	0.015501	0	ring	841.654	0	-0.0019696	0.9264	2262.35	456.528	841.654	0	1956.53	1956.53			0	0	1	0	0	0	0
16	43	1386	2013.5	443.538	-0.0084446	0	uniform	615.465	0	0.18031	1.3591e-11	0	0	0	0	1943.54	1500			0	1	0	0	0	0	0
16	44	1996	2724.82	492.896	-0.062318	0	uniform	606.463	0	0.44765	5.8895e-99	0	0	0	0	1992.9	1500			0	1	0	0	0	0	0
16	45	1463	1887.7	431.83	0.018054	0	ring	559.754	0	0.038583	0.1402	1887.7	431.83	559.754	0	1931.83	1931.83			0	0	1	0	0	0	0
16	46	1912	2859.68	511.18	-0.082683	0.001569	uniform	577.793	0	0.58139	2.5457e-173	0	0	0	0	2011.18	1500			0	1	0	0	0	0	0
16	47	1186	2173.96	428.855	0.016394	0	ring	745.24	0	0.0047157	0.87112	2173.96	428.855	745.24	0	1928.86	1928.86			0	0	1	0	0	0	0
16	48	1358	2023.16	438.744	0.017429	0	ring	586.757	0	0.013961	0.60723	2023.16	438.744	586.757	0	1938.74	1938.74			0	0	1	0	0	0	0
17	1	1599	2635.09	469.843	-0.073602	0.00062539	uniform	440.56	0	0.46182	2.8033e-85	0	0	0	0	1969.84	1500			0	1	0	0	0	0	0
17	2	1559	1463.85	395.376	0.0045804	0	uniform	468.894	0	0.096358	0.00013873	0	0	0	0	1895.38	1500			0	1	0	0	0	0	0
17	3	1475	1420.85	452.119	0.011139	0	ring	627.692	0	-0.053675	0.039286	1420.85	452.119	627.692	0	1952.12	1952.12			0	0	1	0	0	0	0
17	4	1134	1766.51	435.211	-0.015422	0	uniform	419.479	0	0.37576	2.415e-39	0	0	0	0	1935.21	1500			0	1	0	0	0	0	0
17	5	1575	2263.44	497.919	-0.13531	0	uniform	462.481	0	0.56483	2.0273e-133	0	0	0	0	1997.92	1500			0	1	0	0	0	0	0
17	6	1820	2391.53	430.795	-0.043019	0.0016484	uniform	440.778	0	0.50681	2.3484e-119	0	0	0	0	1930.79	1500			0	1	0	0	0	0	0
17	7	1107	1928.03	444.764	0.0041658	0	uniform	441.689	0	0.11851	7.7359e-05	0	0	0	0	1944.76	1500			0	1	0	0	0	0	0
17	8	1177	1805.66	454.093	-0.024069	0	uniform	430.305	0	0.386	4.1035e-43	0	0	0	0	1954.09	1500			0	1	0	0	0	0	0
17	9	1730	2430.28	527.334	-0.14496	0	uniform	441.155	0	0.60971	1.2155e-176	0	0	0	0	2027.33	1500			0	1	0	0	0	0	0
17	10	1161	1857.11	446.419	0.022735	0	ring	477.339	0	-0.017854	0.54335	1857.11	446.419	477.339	0	1946.42	1946.42			0	0	1	0	0	0	0
17	11	1090	2159.52	398.394	0.015579	0	ring	437.743	0	0.078054	0.0099389	2159.52	398.394	437.743	0	1898.39	1898.39			0	0	1	0	0	0	0
17	12	1327	1674.86	449.305	0.012767	0	ring	458.484	0	0.013303	0.62827	1674.86	449.305	458.484	0	1949.31	1949.31			0	0	1	0	0	0	0
17	13	1288	1876.63	460.078	-0.019798	0	uniform	550.523	0	0.16742	1.4922e-09	0	0	0	0	1960.08	1500			0	1	0	0	0	0	0
17	14	1093	2090.05	401.431	0.010015	0	ring	406.503	0	0.080769	0.0075495	2090.05	401.431	406.503	0	1901.43	1901.43			0	0	1	0	0	0	0
17	15	1527	2354.21	551.526	-0.10597	0	uniform	478.431	1	0.66221	2.263e-193	0	0	0	478.431	2051.53	1500			0	1	0	0	0	0	0
17	16	1499	1840.22	440.097	-0.057462	0	uniform	416.894	0	0.41398	3.8514e-63	0	0	0	0	1940.1	1500			0	1	0	0	0	0	0
17	17	1864	2206.37	568.283	-0.11965	0	uniform	487.796	1	0.63424	2.5185e-210	0	0	0	487.796	2068.28	1500			0	1	0	0	0	0	0
17	18	1412	1861.12	475.373	0.023932	0	ring	586.03	0	-0.075998	0.0042721	1861.12	475.373	586.03	0	1975.37	1975.37			0	0	1	0	0	0	0
17	19	1986	2574.03	511.939	-0.11701	0.0040282	uniform	459.137	1	0.63205	5.612e-222	0	0	0	459.137	2011.94	1500			0	1	0	0	0	0	0
17	20	1970	2870.18	600.161	-0.11343	0.00050761	uniform	510.262	0	0.20524	3.5251e-20	0	0	0	0	2100.16	1500			0	1	0	1	0	1	0
17	21	1099	2020.06	443.562	-0.011337	0	uniform	465.624	0	0.16418	4.4042e-08	0	0	0	0	1943.56	1500			0	1	0	0	0	0	0
17	22	1575	2571.03	594.689	-0.12112	0.0012698	uniform	549.566	0	0.66481	1.69e-201	0	0	0	0	2094.69	1500			0	1	0	0	0	0	0
17	23	1462	1914.54	462.68	-0.0026302	0	uniform	580.407	1	0.21146	3.0597e-16	0	0	0	580.407	1962.68	1500			0	1	0	0	0	0	0
17	24	1783	3023.84	509.779	-0.05295	0	uniform	544.384	1	0.51149	1.857e-119	0	0	0	544.384	2009.78	1500			0	1	0	0	0	0	0
17	25	1118	1991.05	460.662	0.0084652	0	uniform	472.4	1	0.16879	1.36e-08	0	0	0	472.4	1960.66	1500			0	1	0	0	0	0	0
17	26	1718	1914.81	516.197	-0.044826	0	uniform	489.141	0	0.41814	1.1243e-73	0	0	0	0	2016.2	1500			0	1	0	0	0	0	0
17	27	2141	2346.48	534.143	-0.07066	0.00046707	uniform	498.938	1	0.57159	5.5171e-186	0	0	0	498.938	2034.14	1500			0	1	0	0	0	0	0
17	28	1139	2109.74	455.938	0.016082	0	ring	494.129	0	0.033766	0.25485	2109.74	455.938	494.129	0	1955.94	1955.94			0	0	1	0	0	0	0
17	29	1102	2481.09	472.65	0.015107	0	ring	551.622	0	0.060493	0.044673	2481.09	472.65	551.622	0	1972.65	1972.65			0	0	1	0	0	0	0
17	30	2089	2695.08	510.438	-0.048887	0	uniform	518.526	0	0.49805	2.1997e-131	0	0	0	0	2010.44	1500			0	1	0	0	0	0	0
17	31	1411	2035.32	467.553	0.026881	0	ring	502.726	0	-0.056275	0.034543	2035.32	467.553	502.726	0	1967.55	1967.55			0	0	1	0	0	0	0
17	32	1552	1948.12	483.233	0.0023039	0	uniform	621.874	0	0.13921	3.6571e-08	0	0	0	0	1983.23	1500			0	1	0	0	0	0	0
17	33	1510	1968.87	478.183	0.016227	0	ring	549.996	0	-0.0032985	0.89809	1968.87	478.183	549.996	0	1978.18	1978.18			0	0	1	0	0	0	0
17	34	1435	1933.98	450.077	-0.0036139	0.00069686	uniform	460.671	0	0.4711	3.647e-80	0	0	0	0	1950.08	1500			0	1	0	0	0	0	0
17	35	1658	2438.49	537.973	-0.074479	0.0012063	uniform	500.806	0	0.55547	7.4279e-135	0	0	0	0	2037.97	1500			0	1	0	0	0	0	0
17	36	1434	2044.47	481.739	-0.024245	0	uniform	572.261	0	0.28455	4.0728e-28	0	0	0	0	1981.74	1500			0	1	0	0	0	0	0
17	37	2000	2946.21	558.943	-0.080077	0.0005	uniform	567.22	1	0.6392	3.7518e-230	0	0	0	567.22	2058.94	1500			0	1	0	0	0	0	0
17	38	2129	2604.85	534.068	0.022585	0	ring	641.189	0	-0.048727	0.024557	2604.85	534.068	641.189	0	2034.07	2034.07			0	0	1	0	0	0	0
17	39	1196	2320.23	462.995	0.0117	0	ring	494.996	0	0.13707	1.9552e-06	2320.23	462.995	494.996	0	1962.99	1962.99			0	0	1	0	0	0	0
17	40	1207	2177.69	464.676	-0.028424	0	uniform	520.799	0	0.70175	1.1627e-179	0	0	0	0	1964.68	1500			0	1	0	0	0	0	0
17	41	1698	1803.77	491.517	0.0022661	0	uniform	794.994	0	0.43753	2.4444e-80	0	0	0	0	1991.52	1500			0	1	0	0	0	0	0
17	42	1424	2110.71	489.784	0.018733	0	ring	553.572	0	0.21773	9.6589e-17	2110.71	489.784	553.572	0	1989.78	1989.78			0	0	1	0	0	0	0
17	43	1913	1912.38	633.869	-0.10456	0	uniform	525.813	0	0.59149	6.5136e-181	0	0	0	0	2133.87	1500			0	1	0	1	0	1	0
17	44	1437	2234.84	475.528	0.028206	0	ring	604.74	0	0.038475	0.14491	2234.84	475.528	604.74	0	1975.53	1975.53			0	0	1	0	0	0	0
17	45	1232	2404	482.511	-0.0078579	0	uniform	507.421	0	0.24636	1.7218e-18	0	0	0	0	1982.51	1500			0	1	0	0	0	0	0
17	46	1529	2204.8	488.587	-0.027811	0	uniform	567.56	0	0.34409	9.7077e-44	0	0	0	0	1988.59	1500			0	1	0	0	0	0	0
17	47	1781	2446.24	536.728	0.03368	0	ring	529.266	1	0.014028	0.5541	2446.24	536.728	529.266	529.266	2036.73	2036.73			0	0	1	0	0	0	0
17	48	1985	1997.87	579.798	-0.018736	0	uniform	524.541	0	0.4085	1.0644e-80	0	0	0	0	2079.8	1500			0	1	0	0	0	0	0
17	49	1392	2333.09	461.58	0.012247	0	ring	583.967	0	0.084063	0.0016947	2333.09	461.58	583.967	0	1961.58	1961.58			0	0	1	0	0	0	0
17	50	1671	3071.62	562.154	-0.024881	0.0011969	uniform	558.136	0	0.17215	1.394e-12	0	0	0	0	2062.15	1500			0	1	0	0	0	0	0
17	51	1260	2558.3	469.626	0.03177	0	ring	568.396	0	0.017968	0.52399	2558.3	469.626	568.396	0	1969.63	1969.63			0	0	1	0	0	0	0
17	52	1235	2417.61	482.165	-0.0017798	0	uniform	545.715	0	0.13135	3.6333e-06	0	0	0	0	1982.17	1500			0	1	0	0	0	0	0
17	53	1381	2231.09	452.991	0.0047569	0	uniform	554.174	0	0.075484	0.0050067	0	0	0	0	1952.99	1500			0	1	0	0	0	0	0
17	54	1284	2135.04	453.708	0.0025031	0	uniform	502.337	0	0.044021	0.11488	0	0	0	0	1953.71	1500			0	1	0	0	0	0	0
17	55	1742	2269.85	497.162	-0.088643	0	uniform	520.087	1	0.48392	6.0909e-103	0	0	0	520.087	1997.16	1500			0	1	0	0	0	0	0
17	56	1581	1955.6	488.735	-0.0148	0.00063251	uniform	594.849	1	0.90155	0	0	0	0	594.849	1988.73	1500			0	1	0	0	0	0	0
18	1	1037	1411.55	389.548	0.0027376	0	uniform	328.808	0	0.11188	0.00030652	0	0	0	0	1889.55	1500			0	1	0	0	0	0	0
18	2	1663	1448.67	403.108	-0.0070594	0	uniform	427.007	0	-0.0006223	0.97977	0	0	0	0	1903.11	1500			0	1	0	0	0	0	0
18	3	1298	1455.12	410.17	0.0048632	0	uniform	403.968	0	0.054209	0.05087	0	0	0	0	1910.17	1500			0	1	0	0	0	0	0
18	4	1129	2078.03	403.803	0.01612	0	ring	407.359	0	0.045109	0.12983	2078.03	403.803	407.359	0	1903.8	1903.8			0	0	1	0	0	0	0
18	5	1012	1573.07	395.77	-0.027539	0	uniform	327.994	0	0.69417	2.242e-146	0	0	0	0	1895.77	1500			0	1	0	0	0	0	0
18	6	1249	1280.42	397.621	0.018009	0	ring	337.067	0	0.055439	0.050132	1280.42	397.621	337.067	0	1897.62	1897.62			0	0	1	0	0	0	0
18	7	1374	1810.52	421.389	-0.051936	0.0007278	uniform	392.75	0	0.77686	6.7528e-278	0	0	0	0	1921.39	1500			0	1	0	0	0	0	0
18	8	1097	1541.31	430.449	0.038027	0	ring	394.905	0	0.012516	0.67882	1541.31	430.449	394.905	0	1930.45	1930.45			0	0	1	0	0	0	0
18	9	1143	1487.06	408.211	0.0044599	0	uniform	351.538	0	0.073798	0.012572	0	0	0	0	1908.21	1500			0	1	0	0	0	0	0
18	10	1205	1977.97	392.179	0.016513	0	ring	376.155	0	0.12727	9.3676e-06	1977.97	392.179	376.155	0	1892.18	1892.18			0	0	1	0	0	0	0
18	11	3356	2066.24	461.946	-0.030933	0.00029797	uniform	396.957	0	0.2283	6.2112e-41	0	0	0	0	1961.95	1500			0	1	0	0	0	0	0
18	12	1833	2474.38	468.837	-0.057778	0.0010911	uniform	406.572	0	0.32621	1.0521e-46	0	0	0	0	1968.84	1500			0	1	0	0	0	0	0
18	13	1357	2195.46	484.165	-0.060531	0	uniform	412.87	0	0.40949	5.2251e-56	0	0	0	0	1984.17	1500			0	1	0	0	0	0	0
18	14	1334	1522.08	433.045	0.016475	0	ring	397.78	0	0.060375	0.027448	1522.08	433.045	397.78	0	1933.05	1933.05			0	0	1	0	0	0	0
18	15	1187	1528.14	412.222	0.015786	0	ring	361.686	0	0.10928	0.00016168	1528.14	412.222	361.686	0	1912.22	1912.22			0	0	1	0	0	0	0
18	16	1052	2101.58	437.298	0.0034313	0	uniform	399.535	0	0.10416	0.00071556	0	0	0	0	1937.3	1500			0	1	0	0	0	0	0
18	17	1224	2064.76	425.198	-0.020155	0	uniform	395.467	0	0.33604	1.0795e-33	0	0	0	0	1925.2	1500			0	1	0	0	0	0	0
18	18	1017	1756.09	409.789	-0.0013731	0	uniform	359.065	0	0.073576	0.018942	0	0	0	0	1909.79	1500			0	1	0	0	0	0	0
18	19	1654	2971.86	426.353	-0.019135	0	uniform	397.605	0	0.281	2.166e-31	0	0	0	0	1926.35	1500			0	1	0	0	0	0	0
18	20	1261	2133.82	425.593	0.0068487	0	uniform	407.05	1	0.21696	6.7121e-15	0	0	0	407.05	1925.59	1500			0	1	0	0	0	0	0
18	21	2224	2334.86	533.955	-0.098009	0.00044964	uniform	444.96	1	0.74979	0	0	0	0	444.96	2033.95	1500			0	1	0	0	0	0	0
18	22	1027	1981.83	455.221	0.015393	0	ring	417.696	0	0.090054	0.0038734	1981.83	455.221	417.696	0	1955.22	1955.22			0	0	1	0	0	0	0
18	23	1566	2499.81	474.589	-0.046206	0	uniform	411.84	1	0.53283	1.4577e-115	0	0	0	411.84	1974.59	1500			0	1	0	0	0	0	0
18	24	2090	1937.41	454.686	-0.0099464	0	uniform	396.85	0	0.12794	4.3684e-09	0	0	0	0	1954.69	1500			0	1	0	0	0	0	0
18	25	1363	1915.54	469.056	-0.031178	0	uniform	432.557	0	0.69016	2.0804e-193	0	0	0	0	1969.06	1500			0	1	0	0	0	0	0
18	26	1407	1804.34	478.873	-0.0039158	0	uniform	432.979	0	0.24043	5.9737e-20	0	0	0	0	1978.87	1500			0	1	0	0	0	0	0
18	27	1506	1907.38	457.602	-0.010144	0	uniform	476.839	0	0.050662	0.049333	0	0	0	0	1957.6	1500			0	1	0	0	0	0	0
18	28	1583	1617.97	504.008	-0.021336	0.0012634	uniform	420.617	0	0.40316	6.2954e-63	0	0	0	0	2004.01	1500			0	1	0	0	0	0	0
18	29	1148	2372.82	521.112	-0.065386	0	uniform	476.935	0	0.43195	2.2133e-53	0	0	0	0	2021.11	1500			0	1	0	0	0	0	0
18	30	1654	1478.34	468.785	0.00489	0	uniform	431.139	0	0.077023	0.0017198	0	0	0	0	1968.78	1500			0	1	0	0	0	0	0
18	31	2067	2655.84	522.152	-0.04335	0.00048379	uniform	509.867	1	0.60881	6.5584e-210	0	0	0	509.867	2022.15	1500			0	1	0	0	0	0	0
18	32	2268	2590.37	457.718	-0.016389	0	uniform	461.877	0	0.17595	3.1578e-17	0	0	0	0	1957.72	1500			0	1	0	0	0	0	0
18	33	1123	2517.14	473.708	0.0083125	0	uniform	497.456	0	0.074016	0.013101	0	0	0	0	1973.71	1500			0	1	0	0	0	0	0
18	34	1351	2044.24	480.211	-0.0039628	0	uniform	451.168	1	0.67077	2.6295e-177	0	0	0	451.168	1980.21	1500			0	1	0	0	0	0	0
18	35	1163	2115.5	478.928	0.017032	0	ring	459.797	0	0.10208	0.00048928	2115.5	478.928	459.797	0	1978.93	1978.93			0	0	1	0	0	0	0
18	36	1653	1950.2	489.406	-0.051231	0	uniform	419.063	0	0.24372	8.8655e-24	0	0	0	0	1989.41	1500			0	1	0	0	0	0	0
18	37	1481	1818.36	473.425	0.0049661	0	uniform	447.573	0	0.062456	0.016223	0	0	0	0	1973.43	1500			0	1	0	0	0	0	0
18	38	1357	1977.19	466.324	0.02052	0	ring	426.616	0	0.10104	0.00019296	1977.19	466.324	426.616	0	1966.32	1966.32			0	0	1	0	0	0	0
18	39	1606	1789.17	483.8	0.0031838	0	uniform	456.909	0	0.11767	2.2645e-06	0	0	0	0	1983.8	1500			0	1	0	0	0	0	0
18	40	1281	2115.59	479.601	0.016633	0	ring	475.513	0	0.067411	0.015817	2115.59	479.601	475.513	0	1979.6	1979.6			0	0	1	0	0	0	0
18	41	1384	2503.47	575.256	-0.27163	0.0014451	uniform	472.461	0	-0.137	3.119e-07	0	0	0	0	2075.26	1500			0	1	0	0	0	0	0
18	42	2142	2231.7	503.764	-0.061083	0	uniform	432.97	0	0.35583	5.9433e-65	0	0	0	0	2003.76	1500			0	1	0	0	0	0	0
18	43	1126	2111.95	468.211	0.011308	0	ring	444.691	0	0.12611	2.1943e-05	2111.95	468.211	444.691	0	1968.21	1968.21			0	0	1	0	0	0	0
18	44	1365	2073.96	473.086	-0.0038575	0	uniform	440.574	1	0.12997	1.4515e-06	0	0	0	440.574	1973.09	1500			0	1	0	0	0	0	0
18	45	1121	2148.67	476.083	-0.068693	0	uniform	416.59	0	0.81739	2.8404e-270	0	0	0	0	1976.08	1500			0	1	0	0	0	0	0
18	46	2130	2140.35	611.605	-0.11071	0.0028169	uniform	433.007	0	0.53672	3.191e-159	0	0	0	0	2111.61	1500			0	1	0	1	0	1	0
18	47	1586	1877.67	496.038	-0.056807	0.001261	uniform	374.039	0	0.54786	6.3936e-125	0	0	0	0	1996.04	1500			0	1	0	0	0	0	0
18	48	2064	2359.19	493.515	-0.087454	0	uniform	399.063	0	0.38792	4.2831e-75	0	0	0	0	1993.52	1500			0	1	0	0	0	0	0
18	49	1571	1980.83	471.319	-0.086375	0	uniform	332.986	0	0.28124	5.9979e-30	0	0	0	0	1971.32	1500			0	1	0	0	0	0	0
18	50	1497	2046.39	497.188	-0.030999	0	uniform	437.93	0	0.31684	2.9285e-36	0	0	0	0	1997.19	1500			0	1	0	0	0	0	0
18	51	1921	2722.89	532.691	-0.090412	0.00052056	uniform	425.128	0	0.42053	3.469e-83	0	0	0	0	2032.69	1500			0	1	0	0	0	0	0
18	52	1491	2307.17	680.443	-0.21485	0	uniform	501.644	0	0.68478	7.1784e-207	0	0	0	0	2180.44	1500			0	1	0	1	0	1	0
18	53	1125	1673.8	404.538	0.012826	0	ring	339.919	0	0.13969	2.5596e-06	1673.8	404.538	339.919	0	1904.54	1904.54			0	0	1	0	0	0	0
18	54	1601	2132.41	457.412	-0.031189	0	uniform	390.126	0	0.28809	5.6643e-32	0	0	0	0	1957.41	1500			0	1	0	0	0	0	0
18	55	1192	2042.28	455.344	-0.020945	0	uniform	388.762	0	0.43272	1.4191e-55	0	0	0	0	1955.34	1500			0	1	0	0	0	0	0
18	56	1427	2284.77	545.708	-0.08895	0	uniform	431.516	0	0.52527	5.0877e-102	0	0	0	0	2045.71	1500			0	1	0	0	0	0	0
18	57	1712	2414.96	548.984	-0.1325	0	uniform	399.119	0	0.41572	1.625e-72	0	0	0	0	2048.98	1500			0	1	0	0	0	0	0
18	58	2176	2617.38	475.122	0.0050808	0	uniform	417.915	0	0.21973	3.3595e-25	0	0	0	0	1975.12	1500			0	1	0	0	0	0	0
18	59	1854	2270.74	489.027	-0.01788	0	uniform	429.745	1	0.35204	3.2292e-55	0	0	0	429.745	1989.03	1500			0	1	0	0	0	0	0
18	60	3155	2336.5	543.183	0.02754	0.00095087	ring	401.68	1	0.43916	6.5117e-149	2336.5	543.183	401.68	401.68	2043.18	2043.18			0	0	1	0	0	0	0
18	61	1198	1502.91	403.765	-0.017938	0.00083472	uniform	328.961	0	0.44719	5.831e-60	0	0	0	0	1903.77	1500			0	1	0	0	0	0	0
18	62	1698	2723.09	524.417	-0.097071	0	uniform	433.817	0	0.44641	6.1382e-84	0	0	0	0	2024.42	1500			0	1	0	0	0	0	0
18	63	1669	2173.11	494.858	-0.026955	0	uniform	428.171	0	0.39995	3.8962e-65	0	0	0	0	1994.86	1500			0	1	0	0	0	0	0
18	64	1327	2087.65	467.282	0.0020509	0	uniform	432.105	0	0.14386	1.4184e-07	0	0	0	0	1967.28	1500			0	1	0	0	0	0	0
19	1	1215	1583.02	358.445	-0.0056803	0	uniform	336.297	0	0.15149	1.122e-07	0	0	0	0	1858.45	1500			0	1	0	0	0	0	0
19	2	1524	1700.41	403.926	-0.052827	0	uniform	340.797	0	0.30428	5.1842e-34	0	0	0	0	1903.93	1500			0	1	0	0	0	0	0
19	3	1329	1432.4	506.665	-0.090368	0.0015049	uniform	318.142	0	0.33875	4.8466e-37	0	0	0	0	2006.67	1500			0	1	0	0	0	0	0
19	4	1161	1817.84	406.705	-0.017637	0	uniform	382.606	0	0.14472	7.346e-07	0	0	0	0	1906.71	1500			0	1	0	0	0	0	0
19	5	1351	1587.45	383.251	0.0079842	0	uniform	381.086	0	0.10461	0.00011714	0	0	0	0	1883.25	1500			0	1	0	0	0	0	0
19	6	1275	1605.33	396.751	-0.033028	0	uniform	352.198	0	0.26853	1.6914e-22	0	0	0	0	1896.75	1500			0	1	0	0	0	0	0
19	7	2074	2324.69	397.123	-0.013116	0	uniform	362.368	0	0.22544	2.6269e-25	0	0	0	0	1897.12	1500			0	1	0	0	0	0	0
19	8	1149	1436.16	367.032	0.013312	0	ring	349.572	0	0.091748	0.0018509	1436.16	367.032	349.572	0	1867.03	1867.03			0	0	1	0	0	0	0
19	9	1356	1791.36	404.889	0.0010465	0	uniform	425.358	0	0.086468	0.001437	0	0	0	0	1904.89	1500			0	1	0	0	0	0	0
19	10	1453	1941.73	492.061	-0.093444	0.0013765	uniform	366.111	0	0.29706	5.4449e-31	0	0	0	0	1992.06	1500			0	1	0	0	0	0	0
19	11	1231	1613.15	380.129	-0.0063998	0	uniform	335.57	0	0.15555	4.1257e-08	0	0	0	0	1880.13	1500			0	1	0	0	0	0	0
19	12	1823	2542.41	420.655	-0.014416	0.00054855	uniform	379.627	0	0.2827	7.6104e-35	0	0	0	0	1920.65	1500			0	1	0	0	0	0	0
19	13	1420	1818.2	413.682	0.017113	0	ring	427.119	0	0.082283	0.0019145	1818.2	413.682	427.119	0	1913.68	1913.68			0	0	1	0	0	0	0
19	14	1542	1458.72	399.271	0.0072672	0	uniform	379.827	0	0.11488	6.1161e-06	0	0	0	0	1899.27	1500			0	1	0	0	0	0	0
19	15	1279	2050.85	417.295	-0.022398	0	uniform	427.89	0	0.15086	5.9236e-08	0	0	0	0	1917.29	1500			0	1	0	0	0	0	0
19	16	1344	1935.92	420.839	0.013948	0	ring	421.991	0	0.13219	1.1569e-06	1935.92	420.839	421.991	0	1920.84	1920.84			0	0	1	0	0	0	0
19	17	746	2666.45	469.835	-0.12748	0	uniform	407.716	0	-0.10788	0.0031756	0	0	0	0	1969.84	1500			0	1	0	0	0	0	0
19	18	1112	1741.96	390.35	-0.0040212	0	uniform	364.978	0	0.10669	0.00036519	0	0	0	0	1890.35	1500			0	1	0	0	0	0	0
19	19	1150	1525.66	373.015	0.019449	0	ring	332.29	0	0.04363	0.13923	1525.66	373.015	332.29	0	1873.01	1873.01			0	0	1	0	0	0	0
19	20	1914	1953.76	493.153	-0.06012	0.0026123	uniform	391.236	0	0.41181	3.1071e-79	0	0	0	0	1993.15	1500			0	1	0	0	0	0	0
19	21	1258	2068.9	426.607	-0.0015041	0	uniform	409.996	0	0.17755	2.2728e-10	0	0	0	0	1926.61	1500			0	1	0	0	0	0	0
19	22	2168	2425.11	474.779	-0.042064	0.00092251	uniform	430.397	0	0.30842	5.3632e-49	0	0	0	0	1974.78	1500			0	1	0	0	0	0	0
19	23	1686	2133.63	499.776	-0.10245	0.0017794	uniform	445.021	0	0.52914	2.7954e-122	0	0	0	0	1999.78	1500			0	1	0	0	0	0	0
19	24	1459	1772.04	441.536	0.013394	0.0013708	ring	431.019	1	0.51261	1.4408e-98	1772.04	441.536	431.019	431.019	1941.54	1941.54			0	0	1	0	0	0	0
19	25	1693	2497.66	484.993	-0.10274	0.00059067	uniform	384.995	0	0.37958	3.8016e-59	0	0	0	0	1984.99	1500			0	1	0	0	0	0	0
19	26	1223	2326.99	424.935	0.023881	0	ring	433.11	0	0.054071	0.058706	2326.99	424.935	433.11	0	1924.94	1924.94			0	0	1	0	0	0	0
19	27	1984	2844.86	499.571	-0.12201	0.0020161	uniform	436.326	0	0.32407	9.7369e-50	0	0	0	0	1999.57	1500			0	1	0	0	0	0	0
19	28	1847	2600.09	667.327	-0.067212	0.00054142	uniform	505.303	0	0.4239	1.9193e-81	0	0	0	0	2167.33	1500			0	1	0	1	0	1	0
19	29	1323	1908.12	434.908	-0.0096272	0	uniform	433.204	0	0.11068	5.4735e-05	0	0	0	0	1934.91	1500			0	1	0	0	0	0	0
19	30	1642	2073.14	468.613	-0.067282	0	uniform	433.255	0	0.37379	1.3328e-55	0	0	0	0	1968.61	1500			0	1	0	0	0	0	0
19	31	1645	1922.9	668.384	-0.2151	0	uniform	482.579	0	0.55983	2.4707e-136	0	0	0	0	2168.38	1500			0	1	0	1	0	1	0
19	32	1482	1895.48	441.178	-0.009067	0.00067476	uniform	423.638	0	0.46177	3.7853e-79	0	0	0	0	1941.18	1500			0	1	0	0	0	0	0
19	33	1974	3006.1	523.453	-0.088985	0.0020263	uniform	490.159	0	0.46788	6.1371e-108	0	0	0	0	2023.45	1500			0	1	0	0	0	0	0
19	34	2111	2843.12	493.879	-0.079482	0.0018948	uniform	496.132	1	0.56897	2.2328e-181	0	0	0	496.132	1993.88	1500			0	1	0	0	0	0	0
19	35	2251	2378.39	491.49	-0.084779	0.0022212	uniform	428.33	1	0.38988	1.2865e-82	0	0	0	428.33	1991.49	1500			0	1	0	0	0	0	0
19	36	1834	2587.9	449.982	-0.020455	0	uniform	407.62	0	0.18834	4.1809e-16	0	0	0	0	1949.98	1500			0	1	0	0	0	0	0
19	37	1570	1912.24	422.981	0.0069138	0	uniform	453.063	0	-0.017636	0.48499	0	0	0	0	1922.98	1500			0	1	0	0	0	0	0
19	38	2956	2059.21	439.562	0.013511	0	ring	480.575	0	0.0741	5.5169e-05	2059.21	439.562	480.575	0	1939.56	1939.56			0	0	1	0	0	0	0
19	39	1910	2426.43	502.121	-0.093549	0.0015707	uniform	434.814	1	0.4345	8.6604e-89	0	0	0	434.814	2002.12	1500			0	1	0	0	0	0	0
19	40	1559	1443.75	421.048	0.0037561	0	uniform	442.078	0	-0.034269	0.17625	0	0	0	0	1921.05	1500			0	1	0	0	0	0	0
19	41	1239	2309.48	444.535	-0.013909	0	uniform	436.843	1	0.22305	1.9616e-15	0	0	0	436.843	1944.54	1500			0	1	0	0	0	0	0
19	42	1380	1934.98	435.341	0.01346	0	ring	432.188	0	0.15896	2.8904e-09	1934.98	435.341	432.188	0	1935.34	1935.34			0	0	1	0	0	0	0
19	43	1526	2029.31	443.97	-0.0062278	0	uniform	464.858	0	0.093249	0.00026466	0	0	0	0	1943.97	1500			0	1	0	0	0	0	0
19	44	1408	2244.32	441.048	0.024048	0	ring	441.256	0	0.05495	0.039243	2244.32	441.048	441.256	0	1941.05	1941.05			0	0	1	0	0	0	0
19	45	1610	2011.31	461.919	-0.021768	0	uniform	577.963	0	0.11983	1.4214e-06	0	0	0	0	1961.92	1500			0	1	0	0	0	0	0
19	46	1774	3129.89	467.804	-0.054081	0	uniform	449.174	0	0.30676	5.7741e-40	0	0	0	0	1967.8	1500			0	1	0	0	0	0	0
19	47	1330	2280.5	431.91	-0.01676	0	uniform	445.481	0	0.093446	0.00064446	0	0	0	0	1931.91	1500			0	1	0	0	0	0	0
19	48	1356	2566.08	468.197	-0.052543	0	uniform	411.974	0	0.42369	3.4304e-60	0	0	0	0	1968.2	1500			0	1	0	0	0	0	0
19	49	1180	2273.98	445.933	0.0034318	0	uniform	470.472	0	0.05795	0.046569	0	0	0	0	1945.93	1500			0	1	0	0	0	0	0
19	50	1341	2371.96	469.933	-0.026495	0.0014914	uniform	483.171	1	0.84301	0	0	0	0	483.171	1969.93	1500			0	1	0	0	0	0	0
19	51	2042	2979.53	449.383	-0.044767	0.00048972	uniform	454.322	0	0.18659	1.8741e-17	0	0	0	0	1949.38	1500			0	1	0	0	0	0	0
19	52	1973	2822.9	564.047	-0.19985	0.0025342	uniform	443.625	0	0.46661	3.099e-107	0	0	0	0	2064.05	1500			0	1	0	0	0	0	0
19	53	1585	2142.36	440.681	-0.022663	0	uniform	448.016	0	0.25155	2.68e-24	0	0	0	0	1940.68	1500			0	1	0	0	0	0	0
19	54	2109	3023.2	498.2	-0.034393	0	uniform	466.9	0	0.44019	1.1305e-100	0	0	0	0	1998.2	1500			0	1	0	0	0	0	0
19	55	1597	2027.87	435.093	-0.054931	0.00062617	uniform	445.785	0	0.70369	5.1169e-239	0	0	0	0	1935.09	1500			0	1	0	0	0	0	0
19	56	1439	2245.68	436.395	0.014534	0	ring	440.27	0	0.073758	0.005121	2245.68	436.395	440.27	0	1936.4	1936.4			0	0	1	0	0	0	0
19	57	2111	2872.97	484.95	-0.0932	0.00094742	uniform	446.324	0	0.43532	2.3956e-98	0	0	0	0	1984.95	1500			0	1	0	0	0	0	0
19	58	1456	2221.67	440.056	0.0078738	0	uniform	457.67	0	0.21192	3.0257e-16	0	0	0	0	1940.06	1500			0	1	0	0	0	0	0
19	59	2069	2927.17	525.011	-0.10262	0.00096665	uniform	488.971	0	0.42335	9.2381e-91	0	0	0	0	2025.01	1500			0	1	0	0	0	0	0
19	60	1456	2062.1	417.172	-0.017137	0	uniform	400.929	0	0.20708	1.4456e-15	0	0	0	0	1917.17	1500			0	1	0	0	0	0	0
19	61	1676	2006.31	430.062	-0.037311	0	uniform	405.829	0	0.29107	4.3989e-34	0	0	0	0	1930.06	1500			0	1	0	0	0	0	0
19	62	1620	2492.93	440.838	-0.029612	0	uniform	403.997	0	0.25172	7.8213e-25	0	0	0	0	1940.84	1500			0	1	0	0	0	0	0
19	63	1563	2346.53	465.699	-0.013407	0	uniform	467.795	0	0.37935	1.1445e-54	0	0	0	0	1965.7	1500			0	1	0	0	0	0	0
19	64	1702	1836.27	404.78	-0.0016245	0	uniform	371.43	0	0.26394	1.6038e-28	0	0	0	0	1904.78	1500			0	1	0	0	0	0	0
19	65	1144	1760.36	413.743	0.0080027	0	uniform	372.44	0	0.22511	1.3118e-14	0	0	0	0	1913.74	1500			0	1	0	0	0	0	0
20	1	1620	2029.61	444.103	-0.044568	0	uniform	329.598	0	0.39143	1.867e-60	0	0	0	0	1944.1	1500			0	1	0	0	0	0	0
20	2	2423	1844.83	387.014	0.010055	0	ring	399.526	0	0.074143	0.00025945	1844.83	387.014	399.526	0	1887.01	1887.01			0	0	1	0	0	0	0
20	3	1471	2851.07	536.805	-0.25185	0	uniform	392.146	0	0.51549	1.1867e-100	0	0	0	0	2036.8	1500			0	1	0	0	0	0	0
20	4	1569	1878.55	447.802	-0.040396	0	uniform	373.785	1	0.41379	6.0372e-66	0	0	0	373.785	1947.8	1500			0	1	0	0	0	0	0
20	5	2934	3104.35	693.601	-0.14253	0.0027267	uniform	507.589	0	0.64707	0	0	0	0	0	2193.6	1500			0	1	0	1	0	1	0
20	6	1088	1695.91	369.482	-5.3268e-05	0	uniform	323.708	0	0.085431	0.0048049	0	0	0	0	1869.48	1500			0	1	0	0	0	0	0
20	7	3300	1573.03	417.984	0.011085	0.00030303	ring	534.833	0	0.50552	1.2313e-213	1573.03	417.984	534.833	0	1917.98	1917.98			0	0	1	0	0	0	0
20	8	1309	1724.14	393.618	0.012409	0	ring	448.772	0	0.059957	0.030073	1724.14	393.618	448.772	0	1893.62	1893.62			0	0	1	0	0	0	0
20	9	1325	1899.7	403.533	0.012636	0	ring	454.473	0	0.095293	0.00051403	1899.7	403.533	454.473	0	1903.53	1903.53			0	0	1	0	0	0	0
20	10	1124	2059.92	414.823	0.052059	0.00088968	ring	368.584	0	0.82564	3.6603e-281	2059.92	414.823	368.584	0	1914.82	1914.82			0	0	1	0	0	0	0
20	11	1550	1537.65	418.977	-0.033367	0	uniform	335.702	0	0.29283	5.0303e-32	0	0	0	0	1918.98	1500			0	1	0	0	0	0	0
20	12	1238	1924.44	399.45	0.0055423	0	uniform	440.71	0	0.040298	0.15647	0	0	0	0	1899.45	1500			0	1	0	0	0	0	0
20	13	1631	2087.69	460.522	-0.055037	0.00061312	uniform	454.727	0	0.44412	8.562e-80	0	0	0	0	1960.52	1500			0	1	0	0	0	0	0
20	14	1284	2125.89	420.1	0.015997	0	ring	454.329	0	-0.0053557	0.84796	2125.89	420.1	454.329	0	1920.1	1920.1			0	0	1	0	0	0	0
20	15	1113	2369.35	408.864	0.0023242	0	uniform	453.651	0	0.079321	0.0081096	0	0	0	0	1908.86	1500			0	1	0	0	0	0	0
20	16	1318	1874.78	408.275	0.02699	0	ring	454.481	0	0.11394	3.383e-05	1874.78	408.275	454.481	0	1908.28	1908.28			0	0	1	0	0	0	0
20	17	1389	2291.12	480.498	-0.033623	0.0014399	uniform	465.09	1	0.66529	2.9451e-178	0	0	0	465.09	1980.5	1500			0	1	0	0	0	0	0
20	18	1463	3294.98	588.91	-0.21526	0	uniform	500.903	0	0.7476	5.9722e-262	0	0	0	0	2088.91	1500			0	1	0	0	0	0	0
20	19	1759	1842.85	566.758	-0.13258	0.001137	uniform	566.169	1	0.85751	0	0	0	0	566.169	2066.76	1500			0	1	0	0	0	0	0
20	20	1717	2595.53	447.285	-0.061832	0.0011648	uniform	335.606	0	0.3806	2.6623e-60	0	0	0	0	1947.28	1500			0	1	0	0	0	0	0
20	21	1158	2294.33	411.365	-0.0035389	0	uniform	425.744	0	0.067036	0.02253	0	0	0	0	1911.37	1500			0	1	0	0	0	0	0
20	22	1691	1987.86	507.817	-0.042519	0	uniform	406.267	1	0.49065	3.8482e-103	0	0	0	406.267	2007.82	1500			0	1	0	0	0	0	0
20	23	1834	2389.05	455.173	-0.076683	0.0010905	uniform	341.523	0	0.35979	3.6612e-57	0	0	0	0	1955.17	1500			0	1	0	0	0	0	0
20	24	1479	2796.42	502.557	-0.089978	0	uniform	468.976	0	0.42674	1.6355e-66	0	0	0	0	2002.56	1500			0	1	0	0	0	0	0
20	25	1656	3128.51	508.295	-0.13872	0	uniform	458.371	0	0.49643	9.3361e-104	0	0	0	0	2008.29	1500			0	1	0	0	0	0	0
20	26	2164	2957.54	575.329	-0.11365	0.0013863	uniform	560.319	0	0.62617	5.8616e-236	0	0	0	0	2075.33	1500			0	1	0	0	0	0	0
20	27	1426	2051.57	434.233	-0.056977	0	uniform	345.783	0	0.31088	2.5114e-33	0	0	0	0	1934.23	1500			0	1	0	0	0	0	0
20	28	1492	2031	442.121	0.011649	0.00067024	ring	402.068	0	0.30986	1.4512e-34	2031	442.121	402.068	0	1942.12	1942.12			0	0	1	0	0	0	0
20	29	1099	2396.53	416.091	0.010373	0	ring	390.418	0	0.053078	0.078607	2396.53	416.091	390.418	0	1916.09	1916.09			0	0	1	0	0	0	0
20	30	1298	2418.96	455.221	-0.0071814	0	uniform	568.404	0	0.18403	2.3754e-11	0	0	0	0	1955.22	1500			0	1	0	0	0	0	0
20	31	1635	2380.73	446.494	-0.038662	0	uniform	393.442	1	0.25912	1.7095e-26	0	0	0	393.442	1946.49	1500			0	1	0	0	0	0	0
20	32	1267	2315.71	430.119	0.0034411	0	uniform	386.354	0	0.18135	7.8939e-11	0	0	0	0	1930.12	1500			0	1	0	0	0	0	0
20	33	1639	2124.63	464.273	0.018323	0	ring	583.123	1	0.012574	0.61097	2124.63	464.273	583.123	583.123	1964.27	1964.27			0	0	1	0	0	0	0
20	34	1510	2308.06	426.414	-0.064229	0	uniform	364.085	0	0.31162	2.3226e-35	0	0	0	0	1926.41	1500			0	1	0	0	0	0	0
20	35	1328	2982.82	496.171	-0.11634	0	uniform	409.198	0	-0.043375	0.11413	0	0	0	0	1996.17	1500			0	1	0	0	0	0	0
20	36	1540	2389.54	451.912	-0.043217	0	uniform	475.144	0	0.35778	1.0144e-47	0	0	0	0	1951.91	1500			0	1	0	0	0	0	0
20	37	1693	2416.66	517.875	-0.11247	0	uniform	402.69	0	0.47475	6.7859e-96	0	0	0	0	2017.88	1500			0	1	0	0	0	0	0
20	38	1954	3233.09	820.88	-0.029453	0.0035824	uniform	489.849	0	0.69684	4.4989e-284	0	0	0	0	2320.88	1500			0	1	0	1	0	1	0
20	39	1641	3139.46	546.286	-0.14898	0	uniform	527.127	0	0.59515	7.8701e-158	0	0	0	0	2046.29	1500			0	1	0	0	0	0	0
20	40	1308	2089.87	424.978	-0.038284	0	uniform	387.31	1	0.37135	4.9005e-44	0	0	0	387.31	1924.98	1500			0	1	0	0	0	0	0
20	41	1360	2359.42	443.423	0.00014618	0	uniform	423.035	0	0.11365	2.6567e-05	0	0	0	0	1943.42	1500			0	1	0	0	0	0	0
20	42	1685	3029.42	486.351	-0.11167	0	uniform	371.747	0	0.44484	1.1333e-82	0	0	0	0	1986.35	1500			0	1	0	0	0	0	0
20	43	1347	2413.09	444.334	0.011869	0	ring	421.849	0	0.1111	4.3822e-05	2413.09	444.334	421.849	0	1944.33	1944.33			0	0	1	0	0	0	0
20	44	1560	2708.13	462.065	-0.045	0	uniform	388.091	0	0.33366	7.067e-42	0	0	0	0	1962.06	1500			0	1	0	0	0	0	0
20	45	1709	3331.05	527.526	-0.089772	0	uniform	439.641	0	0.48792	6.4879e-103	0	0	0	0	2027.53	1500			0	1	0	0	0	0	0
20	46	1269	2347.24	429.651	0.0031742	0	uniform	436.987	0	0.075312	0.0072748	0	0	0	0	1929.65	1500			0	1	0	0	0	0	0
20	47	1876	2834.31	497.654	-0.076433	0	uniform	461.392	0	0.40552	3.5162e-75	0	0	0	0	1997.65	1500			0	1	0	0	0	0	0
20	48	1283	1801.21	385.566	0.022426	0	ring	343.748	0	0.095101	0.00064766	1801.21	385.566	343.748	0	1885.57	1885.57			0	0	1	0	0	0	0
20	49	1830	3063.46	435.333	-0.0028289	0.00054645	uniform	374.528	0	0.24202	8.4142e-26	0	0	0	0	1935.33	1500			0	1	0	0	0	0	0
20	50	1721	2589.79	508.538	-0.015526	0	uniform	471.709	0	0.40855	3.2117e-70	0	0	0	0	2008.54	1500			0	1	0	0	0	0	0
20	51	1624	2618.23	509.632	-0.043926	0.00061576	uniform	458.966	1	0.40818	3.1025e-66	0	0	0	458.966	2009.63	1500			0	1	0	0	0	0	0
20	52	1081	2946	465.64	-0.0126	0	uniform	456.291	1	0.24907	9.5065e-17	0	0	0	456.291	1965.64	1500			0	1	0	0	0	0	0
20	53	2526	2868.02	459.084	0.004012	0	uniform	512.012	1	0.12375	4.3616e-10	0	0	0	512.012	1959.08	1500			0	1	0	0	0	0	0
20	54	1593	3356.82	522.591	-0.057098	0.0012555	uniform	468.696	0	0.591	1.2117e-150	0	0	0	0	2022.59	1500			0	1	0	0	0	0	0
20	55	2068	3087.64	509.86	-0.065728	0.0014507	uniform	521.137	0	0.64908	1.1031e-247	0	0	0	0	2009.86	1500			0	1	0	0	0	0	0
20	56	915	3051.57	496.903	-0.043248	0	uniform	515.416	0	0.23181	1.2547e-12	0	0	0	0	1996.9	1500			0	1	0	0	0	0	0
20	57	2387	2729.51	499.817	-0.13005	0.0012568	uniform	460.468	1	0.76817	0	0	0	0	460.468	1999.82	1500			0	1	0	0	0	0	0
20	58	1149	2504.96	430.343	0.010921	0.00087032	ring	386.479	0	0.34431	2.53e-33	2504.96	430.343	386.479	0	1930.34	1930.34			0	0	1	0	0	0	0
20	59	766	3117.2	491.07	-0.04372	0	uniform	418.07	0	-0.075037	0.037864	0	0	0	0	1991.07	1500			0	1	0	0	0	0	0
20	60	766	3100.04	498.623	-0.066822	0	uniform	427.351	0	0.022204	0.53947	0	0	0	0	1998.62	1500			0	1	0	0	0	0	0
20	61	1452	1856.21	412.513	-0.00013661	0	uniform	370.359	0	0.13714	1.5532e-07	0	0	0	0	1912.51	1500			0	1	0	0	0	0	0
20	62	2212	3057.13	460.927	-0.035411	0.00090416	uniform	430.511	1	0.29277	5.7057e-45	0	0	0	430.511	1960.93	1500			0	1	0	0	0	0	0
20	63	1315	2689.99	484.52	0.040638	0.00076046	ring	484.815	0	0.80718	7.2733e-303	2689.99	484.52	484.815	0	1984.52	1984.52			0	0	1	0	0	0	0
20	64	1408	2017.25	441.708	-0.032551	0.0014205	uniform	354.186	1	0.77545	4.7332e-283	0	0	0	354.186	1941.71	1500			0	1	0	0	0	0	0
20	65	1395	2363.61	472.178	-0.038667	0.00071685	uniform	350.849	1	0.33699	2.1723e-38	0	0	0	350.849	1972.18	1500			0	1	0	0	0	0	0
20	66	2061	3016.34	444.663	0.0046019	0	uniform	377.704	0	0.11441	1.9112e-07	0	0	0	0	1944.66	1500			0	1	0	0	0	0	0
20	67	1554	2568.79	475.614	-0.061718	0	uniform	423.339	0	0.44019	1.1872e-74	0	0	0	0	1975.61	1500			0	1	0	0	0	0	0
20	68	1329	3299.56	555.766	-0.17308	0	uniform	431.418	0	0.58677	9.0689e-124	0	0	0	0	2055.77	1500			0	1	0	0	0	0	0
20	69	1715	2422.05	428.02	-0.026258	0	uniform	349.37	0	0.23565	4.538e-23	0	0	0	0	1928.02	1500			0	1	0	0	0	0	0
20	70	1587	2940.16	495.633	-0.081653	0	uniform	395.195	0	0.50303	1.5377e-102	0	0	0	0	1995.63	1500			0	1	0	0	0	0	0
20	71	2306	2763.24	436.818	0.0024474	0	uniform	413.668	0	0.089549	1.6581e-05	0	0	0	0	1936.82	1500			0	1	0	0	0	0	0
20	72	1575	2157.31	424.988	0.010587	0	ring	413.117	0	0.18656	8.4127e-14	2157.31	424.988	413.117	0	1924.99	1924.99			0	0	1	0	0	0	0
20	73	1343	1979.86	423.646	0.087957	0	ring	349.633	0	0.79115	1.3059e-288	1979.86	423.646	349.633	0	1923.65	1923.65			0	0	1	0	0	0	0
20	74	1120	2956.9	440.529	0.0030053	0	uniform	403.438	0	0.020682	0.48927	0	0	0	0	1940.53	1500			0	1	0	0	0	0	0
20	75	1585	2902.66	482.495	-0.083501	0.00063091	uniform	393.302	0	0.38833	3.3297e-58	0	0	0	0	1982.5	1500			0	1	0	0	0	0	0
20	76	3692	3345.62	480.704	-0.035497	0.0016251	uniform	399.147	0	0.32634	2.3697e-92	0	0	0	0	1980.7	1500			0	1	0	0	0	0	0
20	77	1918	2119.72	450.494	-0.014386	0.00052138	uniform	381.163	0	0.27846	1.7116e-35	0	0	0	0	1950.49	1500			0	1	0	0	0	0	0
20	78	1221	1689.86	361.36	0.020899	0	ring	275.848	0	0.083487	0.0035075	1689.86	361.36	275.848	0	1861.36	1861.36			0	0	1	0	0	0	0
21	1	3077	1387.79	593.98	0.075944	0.00032499	ring	536.18	1	0.32615	3.5085e-77	1387.79	593.98	536.18	536.18	2093.98	2093.98			0	0	1	0	0	0	0
21	2	1279	1046.65	342.399	0.026487	0	ring	637.7	0	0.098921	0.00039567	1046.65	342.399	637.7	0	1842.4	1842.4			0	0	1	0	0	0	0
21	3	2670	1416.72	760.881	0.075585	0.0011236	ring	503.978	0	0.60905	7.1209e-271	1416.72	760.881	503.978	0	2260.88	2260.88			0	0	1	1	0	0	1
21	4	2309	1671.97	873.169	0.027398	0.0012993	ring	596.231	0	0.69576	0	1671.97	873.169	596.231	0	2373.17	2373.17			0	0	1	1	0	0	1
21	5	3414	1692.85	1154.6	0.070841	0.0076157	foci	838.807	1	0.80595	0	0	0	0	838.807	2654.6	1500			1	0	0	1	1	0	0
21	6	2890	1831.56	851.582	0.0071842	0.0058824	uniform	698.681	1	0.83429	0	0	0	0	698.681	2351.58	1500			0	1	0	1	0	1	0
21	7	1844	2061.73	887.526	0.088002	0.0010846	ring	636.979	0	0.80821	0	2061.73	887.526	636.979	0	2387.53	2387.53			0	0	1	1	0	0	1
21	8	3185	1883.58	1078.67	0.11014	0.0025118	ring	708.392	0	0.638	0	1883.58	1078.67	708.392	0	2578.67	2578.67			0	0	1	1	0	0	1
21	9	1501	1292.25	399.293	-0.0077529	0.0026649	uniform	852.946	1	0.76079	9.5641e-284	0	0	0	852.946	1899.29	1500			0	1	0	0	0	0	0
21	10	2428	1807.54	1285.32	0.11668	0.0016474	ring	720.686	0	0.51358	1.5534e-163	1807.54	1285.32	720.686	0	2785.32	2785.32			0	0	1	1	0	0	1
21	11	2636	2039.88	815.101	0.026895	0.0030349	ring	801.557	0	0.74099	0	2039.88	815.101	801.557	0	2315.1	2315.1			0	0	1	1	0	0	1
21	12	2238	2120.43	775.558	0.036533	0	ring	578.519	0	0.82187	0	2120.43	775.558	578.519	0	2275.56	2275.56			0	0	1	1	0	0	1
21	13	2891	1795.4	1133.62	0.069353	0.0027672	ring	655.355	0	0.58911	9.9816e-270	1795.4	1133.62	655.355	0	2633.62	2633.62			0	0	1	1	0	0	1
21	14	2706	2081.11	682.211	-0.23453	0.0014782	uniform	638.598	0	0.76291	0	0	0	0	0	2182.21	1500			0	1	0	1	0	1	0
21	15	3363	1692.99	872.047	0.052542	0.0023788	ring	665.486	0	0.65504	0	1692.99	872.047	665.486	0	2372.05	2372.05			0	0	1	1	0	0	1
21	16	3080	1904.34	589.537	-0.15199	0.0061688	uniform	892.776	1	0.84259	0	0	0	0	892.776	2089.54	1500			0	1	0	0	0	0	0
21	17	2500	2255.58	703.337	-0.27256	0.0012	uniform	645.566	0	0.77657	0	0	0	0	0	2203.34	1500			0	1	0	1	0	1	0
21	18	1946	1345.78	903.071	0.10497	0.0015416	ring	686.022	1	0.56845	5.664e-167	1345.78	903.071	686.022	686.022	2403.07	2403.07			0	0	1	1	0	0	1
21	19	2473	2060.59	771.604	-0.058321	0.00080873	uniform	659.159	0	0.79772	0	0	0	0	0	2271.6	1500			0	1	0	1	0	1	0
21	20	2582	2078.73	1386.74	0.16364	0.0027111	ring	1236.02	0	0.85931	0	2078.73	1386.74	1236.02	0	2886.74	2886.74			0	0	1	1	0	0	1
21	21	3122	1863.61	836.737	-0.010699	0.0067265	uniform	632.178	1	0.82181	0	0	0	0	632.178	2336.74	1500			0	1	0	1	0	1	0
22	1	2029	1482.39	749.378	-0.026832	0.00049285	uniform	452.336	0	0.78347	0	0	0	0	0	2249.38	1500			0	1	0	1	0	1	0
22	2	2334	1733.52	583.669	0.03199	0.00042845	ring	587.139	0	0.60434	1.9377e-232	1733.52	583.669	587.139	0	2083.67	2083.67			0	0	1	0	0	0	0
22	3	1766	1416.61	964.266	0.12329	0.00056625	ring	568.891	0	0.66903	1.3169e-229	1416.61	964.266	568.891	0	2464.27	2464.27			0	0	1	1	0	0	1
22	4	2285	1715.06	971.328	0.11603	0.011816	foci	570.523	0	0.81197	0	0	0	0	0	2471.33	1500			1	0	0	1	1	0	0
22	5	1848	1358.28	502.278	0.048209	0.0070346	foci	563.892	1	0.86736	0	0	0	0	563.892	2002.28	1500			1	0	0	0	0	0	0
22	6	3180	1552.44	1021.01	0.12318	0.0037736	ring	683.443	0	0.70805	0	1552.44	1021.01	683.443	0	2521.01	2521.01			0	0	1	1	0	0	1
22	7	2022	1276.47	670.558	-0.029012	0.0084075	foci	769.831	0	0.65302	3.9922e-246	0	0	0	0	2170.56	1500			1	0	0	1	1	0	0
22	8	2989	1691.67	1048.47	0.083603	0.008364	foci	618.638	1	0.74816	0	0	0	0	618.638	2548.47	1500			1	0	0	1	1	0	0
22	9	3182	1686.02	1273.02	0.10089	0.0031427	ring	612.058	0	0.62111	0	1686.02	1273.02	612.058	0	2773.02	2773.02			0	0	1	1	0	0	1
22	10	2980	1715.56	1342.93	0.11411	0.0016779	ring	646.441	0	0.66634	0	1715.56	1342.93	646.441	0	2842.93	2842.93			0	0	1	1	0	0	1
22	11	2258	1980.53	899.721	0.063797	0.00044287	ring	731.756	0	0.80982	0	1980.53	899.721	731.756	0	2399.72	2399.72			0	0	1	1	0	0	1
22	12	2806	1970.9	1195.14	0.093563	0.0032074	ring	683.5	0	0.69569	0	1970.9	1195.14	683.5	0	2695.14	2695.14			0	0	1	1	0	0	1
22	13	2420	2467.28	961.766	0.14563	0.0012397	ring	842.343	0	0.82903	0	2467.28	961.766	842.343	0	2461.77	2461.77			0	0	1	1	0	0	1
22	14	2495	2231.97	878.228	-0.096202	0.004008	uniform	916.093	1	0.89665	0	0	0	0	916.093	2378.23	1500			0	1	0	1	0	1	0
22	15	2693	1806.29	1085.26	0.088475	0.0014853	ring	653.685	0	0.67738	0	1806.29	1085.26	653.685	0	2585.26	2585.26			0	0	1	1	0	0	1
22	16	1746	1971.64	1044.36	0.040549	0.0011455	ring	567.637	0	0.87777	0	1971.64	1044.36	567.637	0	2544.36	2544.36			0	0	1	1	0	0	1
22	17	2661	1283.64	1099.16	0.14988	0.0015032	ring	677.306	0	0.072192	0.00019366	1283.64	1099.16	677.306	0	2599.16	2599.16			0	0	1	1	0	0	1
23	1	2579	1827.33	991.857	0.091225	0.0023265	ring	599.046	0	0.62272	6.7688e-277	1827.33	991.857	599.046	0	2491.86	2491.86			0	0	1	1	0	0	1
23	2	2331	1863.44	1044.09	-0.051708	0.000858	uniform	634.051	0	0.81734	0	0	0	0	0	2544.09	1500			0	1	0	1	0	1	0
23	3	2373	2133.14	744.745	-0.11675	0.0084282	foci	715.92	0	0.89128	0	0	0	0	0	2244.75	1500			1	0	0	1	1	0	0
23	4	1775	2347.21	1098	0.081984	0.0011268	ring	622.192	0	0.8921	0	2347.21	1098	622.192	0	2598	2598			0	0	1	1	0	0	1
23	5	1552	1616.5	867.294	-0.00043555	0.003866	uniform	746.482	0	0.86604	0	0	0	0	0	2367.29	1500			0	1	0	1	0	1	0
23	6	3376	1580.79	920.793	0.12022	0.0053318	ring	563.037	0	0.60087	0	1580.79	920.793	563.037	0	2420.79	2420.79			0	0	1	1	0	0	1
23	7	3841	1507.9	1016.15	0.1201	0.0039052	ring	630.064	0	0.3303	1.9515e-98	1507.9	1016.15	630.064	0	2516.15	2516.15			0	0	1	1	0	0	1
23	8	1909	1489.32	570.377	-0.23533	0.0057622	uniform	696.576	0	0.89634	0	0	0	0	0	2070.38	1500			0	1	0	0	0	0	0
23	9	2233	1781.34	956.311	0.017322	0.0022391	ring	552.997	0	0.72376	0	1781.34	956.311	552.997	0	2456.31	2456.31			0	0	1	1	0	0	1
23	10	2542	2128.44	1521.91	0.10906	0.0027537	ring	805.713	0	0.84646	0	2128.44	1521.91	805.713	0	3021.91	3021.91			0	0	1	1	0	0	1
23	11	3113	1796.07	702.94	-0.099609	0.0089945	foci	720.223	0	0.8669	0	0	0	0	0	2202.94	1500			1	0	0	1	1	0	0
23	12	2116	2357.51	825.839	-0.087926	0.00094518	uniform	700.806	0	0.89462	0	0	0	0	0	2325.84	1500			0	1	0	1	0	1	0
23	13	2848	2072.13	636.055	-0.00079878	0.0024579	uniform	963.194	0	0.78152	0	0	0	0	0	2136.06	1500			0	1	0	1	0	1	0
23	14	1587	1731.46	429.17	-0.087705	0.0018904	uniform	677.368	0	0.65267	2.7417e-193	0	0	0	0	1929.17	1500			0	1	0	0	0	0	0
23	15	1869	1681.3	578.822	-0.16117	0.0069556	uniform	886.996	0	0.89936	0	0	0	0	0	2078.82	1500			0	1	0	0	0	0	0
23	16	2760	2165.29	1150.01	0.034586	0.0028986	ring	904.027	0	0.8489	0	2165.29	1150.01	904.027	0	2650.01	2650.01			0	0	1	1	0	0	1
23	17	3100	1977.15	1101.73	0.053117	0.0070968	foci	683.993	0	0.75506	0	0	0	0	0	2601.73	1500			1	0	0	1	1	0	0
23	18	1932	1660.7	722.583	-0.12459	0.0093168	foci	1044.87	0	0.90248	0	0	0	0	0	2222.58	1500			1	0	0	1	1	0	0
23	19	2906	2131.19	1001.07	0.059424	0.003097	ring	670.712	0	0.5546	4.4294e-234	2131.19	1001.07	670.712	0	2501.07	2501.07			0	0	1	1	0	0	1
23	20	2191	2608.21	568.338	-0.12679	0.0018257	uniform	805.066	0	0.7557	0	0	0	0	0	2068.34	1500			0	1	0	0	0	0	0
24	1	2093	2365.09	754.871	0.003978	0.0057334	uniform	592.285	0	0.83497	0	0	0	0	0	2254.87	1500			0	1	0	1	0	1	0
24	2	1915	2842.72	962.802	0.10624	0.0020888	ring	807.685	1	0.81256	0	2842.72	962.802	807.685	807.685	2462.8	2462.8			0	0	1	1	0	0	1
24	3	2056	2217.87	1040.56	-0.11476	0.006323	uniform	588.279	0	0.80745	0	0	0	0	0	2540.56	1500			0	1	0	1	0	1	0
24	4	1697	1449.73	636.164	0.13205	0.0070713	foci	831.785	1	0.84863	0	0	0	0	831.785	2136.16	1500			1	0	0	1	1	0	0
24	5	1710	1686.98	641.945	-0.084936	0.0052632	uniform	699.179	1	0.81454	0	0	0	0	699.179	2141.95	1500			0	1	0	1	0	1	0
24	6	2309	2116.36	992.103	0.026742	0	ring	519.415	0	0.76131	0	2116.36	992.103	519.415	0	2492.1	2492.1			0	0	1	1	0	0	1
24	7	3255	3159.82	826.617	-0.39102	0.0064516	uniform	1323.34	1	0.94544	0	0	0	0	1323.34	2326.62	1500			0	1	0	1	0	1	0
24	8	1712	1668.62	722.577	-0.15098	0.005257	uniform	838.898	1	0.90148	0	0	0	0	838.898	2222.58	1500			0	1	0	1	0	1	0
24	9	1979	2940.95	671.659	-0.29232	0.0010106	uniform	1142.35	1	0.90819	0	0	0	0	1142.35	2171.66	1500			0	1	0	1	0	1	0
24	10	1657	1990.02	1031.54	0.043554	0.01207	foci	753.436	1	0.85081	0	0	0	0	753.436	2531.54	1500			1	0	0	1	1	0	0
24	11	1273	3013.61	1089.25	-0.019616	0.0015711	uniform	933.326	0	0.91922	0	0	0	0	0	2589.25	1500			0	1	0	1	0	1	0
24	12	1723	2045.01	728.128	-0.00063202	0.007545	foci	702.069	1	0.92119	0	0	0	0	702.069	2228.13	1500			1	0	0	1	1	0	0
24	13	2387	2322.68	1014.48	0.098638	0.0012568	ring	684.349	0	0.87908	0	2322.68	1014.48	684.349	0	2514.48	2514.48			0	0	1	1	0	0	1
24	14	1590	2253.52	526.64	-0.24889	0.0031447	uniform	702.924	1	0.90459	0	0	0	0	702.924	2026.64	1500			0	1	0	0	0	0	0
24	15	2454	2358.13	789.391	0.011991	0.005705	ring	1119.5	1	0.8554	0	2358.13	789.391	1119.5	1119.5	2289.39	2289.39			0	0	1	1	0	0	1
24	16	1939	3102.84	1233.11	0.40363	0.0030944	ring	777.939	0	0.72882	5.83e-321	3102.84	1233.11	777.939	0	2733.11	2733.11			0	0	1	1	0	0	1
25	1	1351	1384.86	528.386	0.023632	0.0029608	ring	547.483	1	0.76593	4.6091e-261	1384.86	528.386	547.483	547.483	2028.39	2028.39			0	0	1	0	0	0	0
25	2	2523	2177.71	968.433	0.30178	0.0043599	ring	617.821	0	0.7682	0	2177.71	968.433	617.821	0	2468.43	2468.43			0	0	1	1	0	0	1
25	3	2079	1749.41	921.427	0.084854	0.001443	ring	660.365	0	0.59076	7.5124e-196	1749.41	921.427	660.365	0	2421.43	2421.43			0	0	1	1	0	0	1
25	4	1414	1431.11	465.465	-0.1564	0.0056577	uniform	552.148	1	0.88028	0	0	0	0	552.148	1965.47	1500			0	1	0	0	0	0	0
25	5	2324	1942.53	768.368	0.11781	0.0060241	ring	539.602	0	0.70661	0	1942.53	768.368	539.602	0	2268.37	2268.37			0	0	1	1	0	0	1
25	6	2791	2013.47	685.164	-0.10255	0.0028664	uniform	862.63	0	0.74493	0	0	0	0	0	2185.16	1500			0	1	0	1	0	1	0
25	7	1992	1968.04	942.889	0.3283	0.002008	ring	815.905	0	0.47414	3.4539e-112	1968.04	942.889	815.905	0	2442.89	2442.89			0	0	1	1	0	0	1
25	8	1466	2256.17	538.782	-0.1732	0	uniform	1095.18	1	0.86274	0	0	0	0	1095.18	2038.78	1500			0	1	0	0	0	0	0
25	9	2067	2890.38	1160.32	0.0039551	0	uniform	950.391	0	0.89881	0	0	0	0	0	2660.32	1500			0	1	0	1	0	1	0
25	10	1863	2913.42	959.842	-0.15676	0.006978	uniform	853.884	0	0.89308	0	0	0	0	0	2459.84	1500			0	1	0	1	0	1	0
25	11	2589	2517.83	1020.5	0.26789	0.001545	ring	854.372	0	0.60716	1.1753e-260	2517.83	1020.5	854.372	0	2520.5	2520.5			0	0	1	1	0	0	1
25	12	2221	2343.33	1324.8	0.29357	0.005403	ring	810.072	0	0.53627	1.2759e-165	2343.33	1324.8	810.072	0	2824.8	2824.8			0	0	1	1	0	0	1
25	13	2529	2787.23	1022.28	0.0044779	0.0071174	foci	758.149	0	0.82532	0	0	0	0	0	2522.28	1500			1	0	0	1	1	0	0
25	14	2372	2812.68	1255.85	0.036549	0.0033727	ring	732.584	0	0.81255	0	2812.68	1255.85	732.584	0	2755.85	2755.85			0	0	1	1	0	0	1
25	15	2365	2668.31	610.895	-0.095729	0.0063425	uniform	744.663	0	0.74711	0	0	0	0	0	2110.9	1500			0	1	0	1	0	1	0
25	16	2870	2258.8	1724.05	0.13724	0.0034843	ring	749.361	0	0.47055	4.2912e-158	2258.8	1724.05	749.361	0	3224.05	3224.05			0	0	1	1	0	0	1
25	17	2368	2737.05	572.77	-0.15879	0.0033784	uniform	686.543	1	0.82794	0	0	0	0	686.543	2072.77	1500			0	1	0	0	0	0	0
25	18	1724	2007.51	554.156	-0.25133	0.0069606	uniform	795.242	1	0.89711	0	0	0	0	795.242	2054.16	1500			0	1	0	0	0	0	0
25	19	2580	2848.67	853.939	-0.3024	0.0093023	foci	795.906	1	0.88252	0	0	0	0	795.906	2353.94	1500			1	0	0	1	1	0	0
25	20	2245	2264.11	1036.86	0.015616	0.00044543	ring	680.779	0	0.8	0	2264.11	1036.86	680.779	0	2536.86	2536.86			0	0	1	1	0	0	1
25	21	1822	1860.57	573.457	-0.045445	0.007135	foci	950.806	1	0.90795	0	0	0	0	950.806	2073.46	1500			1	0	0	0	0	0	0
25	22	1504	2426.63	597.232	-0.2373	0.0033245	uniform	1306.41	0	0.90173	0	0	0	0	0	2097.23	1500			0	1	0	0	0	0	0
25	23	1924	3201.82	987.175	-0.053435	0.0010395	uniform	1023.35	0	0.88301	0	0	0	0	0	2487.18	1500			0	1	0	1	0	1	0
25	24	2179	2656.39	1156.5	0.072887	0.0018357	ring	747.381	0	0.66776	1.9813e-281	2656.39	1156.5	747.381	0	2656.5	2656.5			0	0	1	1	0	0	1
25	25	2736	2446.02	1888.57	0.28485	0.002924	ring	841.726	1	0.62212	6.5785e-293	2446.02	1888.57	841.726	841.726	3388.57	3388.57			0	0	1	1	0	0	1
25	26	2648	1908.72	1566.78	0.12648	0.0030211	ring	873.828	1	0.49242	8.6938e-162	1908.72	1566.78	873.828	873.828	3066.78	3066.78			0	0	1	1	0	0	1
25	27	1386	2644.74	458.856	0.067272	0	ring	1226.71	1	0.038791	0.14891	2644.74	458.856	1226.71	1226.71	1958.86	1958.86			0	0	1	0	0	0	0
26	1	2470	1658.33	604.206	-0.10455	0.0072874	foci	526.637	0	0.7817	0	0	0	0	0	2104.21	1500			1	0	0	1	1	0	0
26	2	1445	1609.26	417.534	0.0023727	0.0020761	uniform	594.793	0	0.80674	0	0	0	0	0	1917.53	1500			0	1	0	0	0	0	0
26	3	2114	1635.93	1043	0.13002	0.0014191	ring	538.857	0	0.17558	4.2448e-16	1635.93	1043	538.857	0	2543	2543			0	0	1	1	0	0	1
26	4	2538	1916.85	1057.52	0.19673	0.0023641	ring	749.27	0	0.25889	3.8026e-40	1916.85	1057.52	749.27	0	2557.52	2557.52			0	0	1	1	0	0	1
26	5	1975	2486.74	767.589	0.10643	0.00050633	ring	668.142	0	0.72629	1.9763e-323	2486.74	767.589	668.142	0	2267.59	2267.59			0	0	1	1	0	0	1
26	6	2252	1706.26	1243.17	0.1489	0.0026643	ring	921.273	0	0.061807	0.0033434	1706.26	1243.17	921.273	0	2743.17	2743.17			0	0	1	1	0	0	1
26	7	2452	2341.25	874.513	0.028812	0.004894	ring	700.765	0	0.75971	0	2341.25	874.513	700.765	0	2374.51	2374.51			0	0	1	1	0	0	1
26	8	2777	2010.75	849.671	-0.0037229	0.010803	foci	703.678	0	0.69849	0	0	0	0	0	2349.67	1500			1	0	0	1	1	0	0
26	9	3354	2003.93	1453.08	0.24113	0.0029815	ring	701.723	0	0.23358	8.5297e-43	2003.93	1453.08	701.723	0	2953.08	2953.08			0	0	1	1	0	0	1
26	10	2948	1951.02	708.002	0.06547	0.004749	ring	560.293	0	0.57169	1.7252e-255	1951.02	708.002	560.293	0	2208	2208			0	0	1	1	0	0	1
26	11	2590	2392.2	834.442	-0.002584	0.0015444	uniform	629.55	0	0.7755	0	0	0	0	0	2334.44	1500			0	1	0	1	0	1	0
26	12	3010	2097.94	1282.14	0.0912	0.0043189	ring	812.971	0	0.59137	1.9537e-283	2097.94	1282.14	812.971	0	2782.14	2782.14			0	0	1	1	0	0	1
26	13	2378	2688.87	890.804	-0.012104	0.0075694	foci	955.893	1	0.87793	0	0	0	0	955.893	2390.8	1500			1	0	0	1	1	0	0
26	14	2626	2576.78	860.143	-0.043531	0.0011424	uniform	980.282	0	0.83227	0	0	0	0	0	2360.14	1500			0	1	0	1	0	1	0
26	15	2552	2818.46	763.781	-0.0014712	0.0086207	foci	1014.46	1	0.76111	0	0	0	0	1014.46	2263.78	1500			1	0	0	1	1	0	0
26	16	2208	2950.13	823.15	-0.0053979	0.004529	uniform	835.456	1	0.74409	0	0	0	0	835.456	2323.15	1500			0	1	0	1	0	1	0
26	17	2900	2027.72	981.436	-0.037031	0.0093103	foci	1017.92	1	0.83831	0	0	0	0	1017.92	2481.44	1500			1	0	0	1	1	0	0
26	18	2623	2683.51	709.429	-0.061984	0.0099123	foci	1125.47	1	0.87868	0	0	0	0	1125.47	2209.43	1500			1	0	0	1	1	0	0
26	19	1473	1751.47	502.589	-0.14419	0.00611	uniform	628.152	1	0.83074	0	0	0	0	628.152	2002.59	1500			0	1	0	0	0	0	0
26	20	2672	2074.01	735.385	-0.11656	0.007485	foci	877.361	1	0.88195	0	0	0	0	877.361	2235.39	1500			1	0	0	1	1	0	0
26	21	2579	2504.7	1093.1	0.020691	0.0050407	ring	827.029	0	0.71162	0	2504.7	1093.1	827.029	0	2593.1	2593.1			0	0	1	1	0	0	1
26	22	2439	2798.96	1017.1	0.13833	0.00451	ring	937.635	1	0.76257	0	2798.96	1017.1	937.635	937.635	2517.1	2517.1			0	0	1	1	0	0	1
26	23	2394	1760.1	1661.44	0.17164	0.0083542	foci	914.33	0	0.53143	1.2873e-174	0	0	0	0	3161.44	1500			1	0	0	1	1	0	0
26	24	1513	2383.71	700.029	-0.3335	0.0092531	foci	934.673	1	0.91916	0	0	0	0	934.673	2200.03	1500			1	0	0	1	1	0	0
26	25	2492	2886.26	821.936	0.13492	0.002809	ring	709.309	0	0.63485	2.8824e-281	2886.26	821.936	709.309	0	2321.94	2321.94			0	0	1	1	0	0	1
26	26	2399	2972.07	826.854	-0.083791	0.0050021	uniform	856.886	1	0.81702	0	0	0	0	856.886	2326.85	1500			0	1	0	1	0	1	0
26	27	2013	2607.54	984.965	0.10967	0.0024839	ring	759.285	0	0.75158	0	2607.54	984.965	759.285	0	2484.96	2484.96			0	0	1	1	0	0	1
26	28	2345	2959.32	694.471	-0.22301	0.0042644	uniform	920.901	1	0.85792	0	0	0	0	920.901	2194.47	1500			0	1	0	1	0	1	0
26	29	3042	2415.97	1013.37	0.082298	0.004931	ring	921.442	0	0.67157	0	2415.97	1013.37	921.442	0	2513.37	2513.37			0	0	1	1	0	0	1
26	30	3139	1805.02	1108.3	0.11347	0.0095572	foci	762.34	1	0.48001	1.1739e-180	0	0	0	762.34	2608.3	1500			1	0	0	1	1	0	0
27	1	2275	1821.56	694.109	0.11385	0.0013187	ring	589.933	0	0.44569	1.8741e-111	1821.56	694.109	589.933	0	2194.11	2194.11			0	0	1	1	0	0	1
27	2	1217	1998.29	426.8	-0.044978	0.0016434	uniform	624.058	1	0.84028	0	0	0	0	624.058	1926.8	1500			0	1	0	0	0	0	0
27	3	2007	1988.3	875.003	-0.047279	0.0034878	uniform	462.041	0	0.5999	1.7696e-196	0	0	0	0	2375	1500			0	1	0	1	0	1	0
27	4	2302	2327.48	803.287	0.11055	0.0013032	ring	723.73	0	0.54997	3.8131e-182	2327.48	803.287	723.73	0	2303.29	2303.29			0	0	1	1	0	0	1
27	5	1716	2850.21	637.679	-0.28878	0.002331	uniform	811.935	1	0.88942	0	0	0	0	811.935	2137.68	1500			0	1	0	1	0	1	0
27	6	2480	2239.15	780.477	0.042064	0.0044355	ring	767.965	1	0.78487	0	2239.15	780.477	767.965	767.965	2280.48	2280.48			0	0	1	1	0	0	1
27	7	1846	1609.38	640.514	-0.098893	0.0092091	foci	608.381	1	0.809	0	0	0	0	608.381	2140.51	1500			1	0	0	1	1	0	0
27	8	2050	2277.55	1111.53	0.10397	0.002439	ring	797.842	0	0.7478	0	2277.55	1111.53	797.842	0	2611.53	2611.53			0	0	1	1	0	0	1
27	9	2225	2161.4	843.698	-0.018124	0.0049438	uniform	685.808	1	0.78295	0	0	0	0	685.808	2343.7	1500			0	1	0	1	0	1	0
27	10	1333	2077.19	421.386	-0.039399	0.00075019	uniform	659.904	1	0.49872	9.7276e-85	0	0	0	659.904	1921.39	1500			0	1	0	0	0	0	0
27	11	2505	2460.97	949.968	0.069493	0.0015968	ring	874.448	1	0.89038	0	2460.97	949.968	874.448	874.448	2449.97	2449.97			0	0	1	1	0	0	1
27	12	2045	2400.65	848.599	-0.05626	0.010758	foci	706.676	1	0.8242	0	0	0	0	706.676	2348.6	1500			1	0	0	1	1	0	0
27	13	2552	2596.46	742.272	0.20056	0.0058777	ring	718.433	0	0.69854	0	2596.46	742.272	718.433	0	2242.27	2242.27			0	0	1	1	0	0	1
27	14	2913	2111	864.448	-0.082598	0.0082389	foci	870.711	1	0.88017	0	0	0	0	870.711	2364.45	1500			1	0	0	1	1	0	0
27	15	2675	2639.06	988.764	0.098729	0.002243	ring	922.4	1	0.75017	0	2639.06	988.764	922.4	922.4	2488.76	2488.76			0	0	1	1	0	0	1
27	16	2116	2557.14	1184.03	0.090628	0.0023629	ring	857.756	0	0.76865	0	2557.14	1184.03	857.756	0	2684.03	2684.03			0	0	1	1	0	0	1
27	17	2745	2594.14	1139.65	0.040593	0.0021858	ring	779.2	0	0.65192	0	2594.14	1139.65	779.2	0	2639.65	2639.65			0	0	1	1	0	0	1
27	18	1576	1723.42	632.433	-0.19365	0.0069797	uniform	908.212	1	0.93581	0	0	0	0	908.212	2132.43	1500			0	1	0	1	0	1	0
27	19	2307	2986.37	1004.14	0.024711	0.0013004	ring	818.863	1	0.75347	0	2986.37	1004.14	818.863	818.863	2504.14	2504.14			0	0	1	1	0	0	1
27	20	3033	2170.28	966.267	0.34933	0.0029674	ring	698.308	0	0.32631	3.5087e-76	2170.28	966.267	698.308	0	2466.27	2466.27			0	0	1	1	0	0	1
27	21	1875	2382.22	908.122	0.099531	0.0026667	ring	624.068	0	0.39466	6.3579e-71	2382.22	908.122	624.068	0	2408.12	2408.12			0	0	1	1	0	0	1
27	22	2288	2238.4	1464.97	0.24401	0.0013112	ring	769.145	0	0.68881	1.0869e-321	2238.4	1464.97	769.145	0	2964.97	2964.97			0	0	1	1	0	0	1
27	23	2961	2533.79	1164.91	0.1297	0.0023641	ring	939.948	0	0.41037	1.1606e-120	2533.79	1164.91	939.948	0	2664.91	2664.91			0	0	1	1	0	0	1
27	24	2768	2340.23	1139.54	0.088231	0.003974	ring	771.079	0	0.69744	0	2340.23	1139.54	771.079	0	2639.54	2639.54			0	0	1	1	0	0	1
27	25	2298	2107.8	901.032	0.15117	0.0043516	ring	561.262	0	0.68194	3.1422e-314	2107.8	901.032	561.262	0	2401.03	2401.03			0	0	1	1	0	0	1
27	26	2358	2922.64	1134.6	0.062287	0.0055131	ring	781.689	0	0.75356	0	2922.64	1134.6	781.689	0	2634.6	2634.6			0	0	1	1	0	0	1
27	27	2551	2355.54	929.525	0.079585	0.002744	ring	679.988	0	0.81076	0	2355.54	929.525	679.988	0	2429.52	2429.52			0	0	1	1	0	0	1
28	1	1400	1583.19	613.894	0.034758	0.0057143	ring	731.936	0	0.74851	1.1103e-251	1583.19	613.894	731.936	0	2113.89	2113.89			0	0	1	1	0	0	1
28	2	1535	1609.3	408.741	-0.0059694	0.0032573	uniform	696.728	1	0.78764	0	0	0	0	696.728	1908.74	1500			0	1	0	0	0	0	0
28	3	1483	1572.4	416.95	0.0023745	0.0020229	uniform	559.288	1	0.77307	4.3934e-295	0	0	0	559.288	1916.95	1500			0	1	0	0	0	0	0
28	4	2409	1943.12	398.666	-0.022935	0.0012453	uniform	523.989	0	0.4809	1.1512e-139	0	0	0	0	1898.67	1500			0	1	0	0	0	0	0
28	5	2814	1748.24	784.654	0.10894	0.0021322	ring	746.494	0	0.42237	3.6647e-122	1748.24	784.654	746.494	0	2284.65	2284.65			0	0	1	1	0	0	1
28	6	1896	1777.35	971.805	0.1384	0.0021097	ring	615.986	0	0.49899	6.2969e-120	1777.35	971.805	615.986	0	2471.81	2471.81			0	0	1	1	0	0	1
28	7	1406	1817.36	513.542	-0.14403	0.0021337	uniform	623.9	0	0.68228	3.2058e-193	0	0	0	0	2013.54	1500			0	1	0	0	0	0	0
28	8	2282	2169.01	754.418	-0.21779	0.0021911	uniform	820.859	1	0.77565	0	0	0	0	820.859	2254.42	1500			0	1	0	1	0	1	0
28	9	3006	1602.79	926.595	0.094946	0.0046574	ring	695.66	0	0.18056	1.9143e-23	1602.79	926.595	695.66	0	2426.6	2426.6			0	0	1	1	0	0	1
28	10	1620	1998.8	918.945	0.15021	0.0024691	ring	767.81	0	0.72622	1.273e-265	1998.8	918.945	767.81	0	2418.95	2418.95			0	0	1	1	0	0	1
28	11	2797	1930.26	780.403	-0.13183	0.0060779	uniform	779.16	1	0.7948	0	0	0	0	779.16	2280.4	1500			0	1	0	1	0	1	0
28	12	1711	1734.94	537.835	-0.035675	0.0046756	uniform	771.085	1	0.80233	0	0	0	0	771.085	2037.83	1500			0	1	0	0	0	0	0
28	13	2885	1903.47	1214.26	0.12922	0.0024263	ring	709.538	0	0.50163	1.0261e-183	1903.47	1214.26	709.538	0	2714.26	2714.26			0	0	1	1	0	0	1
28	14	2277	2336.18	792.475	0.046806	0.0043917	ring	660.359	0	0.66061	1.338e-285	2336.18	792.475	660.359	0	2292.48	2292.48			0	0	1	1	0	0	1
28	15	1858	3081.9	839.888	0.018734	0.0010764	ring	1009.34	1	0.84627	0	3081.9	839.888	1009.34	1009.34	2339.89	2339.89			0	0	1	1	0	0	1
28	16	2154	2675.97	715.229	-0.087117	0.0046425	uniform	1003.54	1	0.85603	0	0	0	0	1003.54	2215.23	1500			0	1	0	1	0	1	0
28	17	1631	2647.98	1012.42	0.047188	0.00061312	ring	850.454	0	0.82581	0	2647.98	1012.42	850.454	0	2512.42	2512.42			0	0	1	1	0	0	1
28	18	2626	2166.32	1050.03	0.17829	0.0034273	ring	714.862	0	0.48302	1.3474e-153	2166.32	1050.03	714.862	0	2550.03	2550.03			0	0	1	1	0	0	1
28	19	1367	2267.68	578.28	-0.1095	0.00073153	uniform	1155.5	1	0.86639	0	0	0	0	1155.5	2078.28	1500			0	1	0	0	0	0	0
28	20	1500	2223.47	655.262	-0.12886	0.008	foci	1272.25	1	0.91431	0	0	0	0	1272.25	2155.26	1500			1	0	0	1	1	0	0
28	21	2679	2365.95	1178.59	0.071089	0.0018664	ring	682.993	0	0.64294	2.1785e-312	2365.95	1178.59	682.993	0	2678.59	2678.59			0	0	1	1	0	0	1
28	22	2595	2360.14	997.329	0.073208	0.0073218	foci	869.128	0	0.80005	0	0	0	0	0	2497.33	1500			1	0	0	1	1	0	0
28	23	1224	2796.59	517.93	-0.079898	0.003268	uniform	855.146	1	0.8572	0	0	0	0	855.146	2017.93	1500			0	1	0	0	0	0	0
28	24	1399	2347.03	513.916	-0.079555	0.0042888	uniform	888.314	1	0.84863	0	0	0	0	888.314	2013.92	1500			0	1	0	0	0	0	0
28	25	2370	2996.4	700.058	-0.1652	0.0059072	uniform	1340	0	0.92758	0	0	0	0	0	2200.06	1500			0	1	0	1	0	1	0
28	26	2069	2126.05	1365.68	0.11612	0.0029	ring	863.603	1	0.59251	2.4139e-196	2126.05	1365.68	863.603	863.603	2865.68	2865.68			0	0	1	1	0	0	1
28	27	2455	2619.5	1289.73	0.14763	0.002444	ring	882.431	0	0.49643	6.177e-153	2619.5	1289.73	882.431	0	2789.73	2789.73			0	0	1	1	0	0	1
28	28	1496	2394.41	653.077	0.011644	0.010027	foci	1247.78	1	0.87189	0	0	0	0	1247.78	2153.08	1500			1	0	0	1	1	0	0
28	29	2069	2229.44	1014.8	0.25247	0.0024166	ring	762.136	0	0.21326	1.0464e-22	2229.44	1014.8	762.136	0	2514.8	2514.8			0	0	1	1	0	0	1
28	30	1860	2914.8	1248.35	0.14662	0.0016129	ring	910.574	0	0.80245	0	2914.8	1248.35	910.574	0	2748.35	2748.35			0	0	1	1	0	0	1
28	31	2317	3038.91	710.178	0.036434	0.00086319	ring	1092.57	1	0.85201	0	3038.91	710.178	1092.57	1092.57	2210.18	2210.18			0	0	1	1	0	0	1
28	32	2074	2484.41	926.395	-0.10909	0.0067502	uniform	1065.47	1	0.88594	0	0	0	0	1065.47	2426.39	1500			0	1	0	1	0	1	0
28	33	2880	2293.58	663.017	0.053606	0.0055556	ring	762.932	1	0.77259	0	2293.58	663.017	762.932	762.932	2163.02	2163.02			0	0	1	1	0	0	1
28	34	2649	2762.72	610.203	-0.18831	0.0041525	uniform	1217.93	1	0.92981	0	0	0	0	1217.93	2110.2	1500			0	1	0	1	0	1	0
28	35	2521	2872.85	920.349	0.12016	0.0015867	ring	912.942	0	0.57902	1.1526e-225	2872.85	920.349	912.942	0	2420.35	2420.35			0	0	1	1	0	0	1
28	36	2383	2483.87	1270.53	0.14238	0.0041964	ring	693.216	0	0.55815	2.9434e-195	2483.87	1270.53	693.216	0	2770.53	2770.53			0	0	1	1	0	0	1
28	37	2769	2282.7	1121.84	0.1122	0.0043337	ring	749.875	0	0.60886	1.2638e-280	2282.7	1121.84	749.875	0	2621.84	2621.84			0	0	1	1	0	0	1
28	38	1551	1805.72	665.116	0.0021331	0.0058027	uniform	881.652	0	0.90889	0	0	0	0	0	2165.12	1500			0	1	0	1	0	1	0
28	39	2336	2641.65	1326.02	0.21699	0.0017123	ring	938.413	0	0.25894	4.2431e-37	2641.65	1326.02	938.413	0	2826.02	2826.02			0	0	1	1	0	0	1
28	40	2184	2306.39	1250.85	-0.043888	0	uniform	1057.86	0	0.86883	0	0	0	0	0	2750.85	1500			0	1	0	1	0	1	0
28	41	1921	2367.49	812.477	-0.019764	0.0015617	uniform	599.032	0	0.71915	1.0051e-305	0	0	0	0	2312.48	1500			0	1	0	1	0	1	0
28	42	2878	2580.49	1114.73	0.14629	0.0024322	ring	998.687	0	0.5052	2.7388e-186	2580.49	1114.73	998.687	0	2614.73	2614.73			0	0	1	1	0	0	1
29	1	1781	1416.43	837.209	0.13267	0.0022459	ring	707.062	0	0.53464	3.1611e-132	1416.43	837.209	707.062	0	2337.21	2337.21			0	0	1	1	0	0	1
29	2	1952	1876.85	664.97	-0.094625	0	uniform	675.981	0	0.70501	2.5564e-293	0	0	0	0	2164.97	1500			0	1	0	1	0	1	0
29	3	3299	1608.13	911.287	0.20333	0.0057593	ring	692.181	0	0.31052	1.1468e-74	1608.13	911.287	692.181	0	2411.29	2411.29			0	0	1	1	0	0	1
29	4	2442	2064.6	1038.88	0.19755	0.0012285	ring	708.918	0	0.33618	1.3769e-65	2064.6	1038.88	708.918	0	2538.88	2538.88			0	0	1	1	0	0	1
29	5	2169	2217.53	456.291	-0.085466	0.0013831	uniform	615.886	1	0.65361	1.6123e-264	0	0	0	615.886	1956.29	1500			0	1	0	0	0	0	0
29	6	4191	2419.56	566.846	-0.027659	0.0035791	uniform	932.911	1	0.67731	0	0	0	0	932.911	2066.85	1500			0	1	0	0	0	0	0
29	7	2502	2083.37	645.269	0.14871	0.00039968	ring	812.63	0	0.23295	3.5105e-32	2083.37	645.269	812.63	0	2145.27	2145.27			0	0	1	1	0	0	1
29	8	1698	3127.49	728.764	0.051341	0	ring	787.723	0	0.66828	3.6474e-220	3127.49	728.764	787.723	0	2228.76	2228.76			0	0	1	1	0	0	1
29	9	2326	1348.92	765.704	0.11911	0.00042992	ring	769.712	0	0.19654	1.0992e-21	1348.92	765.704	769.712	0	2265.7	2265.7			0	0	1	1	0	0	1
29	10	1480	2070.02	867.38	0.24674	0.0087838	foci	871.386	1	0.83305	0	0	0	0	871.386	2367.38	1500			1	0	0	1	1	0	0
29	11	2106	2289.2	690.428	-0.003582	0.0023742	uniform	593.129	0	0.62645	6.0401e-230	0	0	0	0	2190.43	1500			0	1	0	1	0	1	0
29	12	3605	3223.52	647.959	-0.14323	0.00055479	uniform	1032.23	1	0.78014	0	0	0	0	1032.23	2147.96	1500			0	1	0	1	0	1	0
29	13	2927	2375.88	779.909	-0.020407	0.0092245	foci	1076.7	0	0.80803	0	0	0	0	0	2279.91	1500			1	0	0	1	1	0	0
29	14	2910	2389.74	847.842	0.053091	0.0099656	foci	1120.59	1	0.79694	0	0	0	0	1120.59	2347.84	1500			1	0	0	1	1	0	0
29	15	1304	2428.85	717.709	-0.085934	0.0030675	uniform	1426.75	1	0.91247	0	0	0	0	1426.75	2217.71	1500			0	1	0	1	0	1	0
29	16	2370	2841.24	884.231	-0.097425	0.0012658	uniform	923.833	0	0.81011	0	0	0	0	0	2384.23	1500			0	1	0	1	0	1	0
29	17	3159	2131.37	766.685	0.0064844	0.0034821	uniform	725.971	0	0.67853	0	0	0	0	0	2266.68	1500			0	1	0	1	0	1	0
29	18	2703	2391.15	605.558	-0.067963	0.0073992	foci	747.97	1	0.80017	0	0	0	0	747.97	2105.56	1500			1	0	0	1	1	0	0
29	19	2546	2820.12	871.789	-0.0022266	0.00078555	uniform	1045.21	0	0.74719	0	0	0	0	0	2371.79	1500			0	1	0	1	0	1	0
29	20	1984	2213.8	814.548	0.14172	0.00050403	ring	675.146	0	0.72024	4.204e-317	2213.8	814.548	675.146	0	2314.55	2314.55			0	0	1	1	0	0	1
29	21	3514	2021.1	571.717	-0.0647	0.0088219	foci	896.194	1	0.80738	0	0	0	0	896.194	2071.72	1500			1	0	0	0	0	0	0
29	22	2785	1931.26	634.89	-0.14417	0.0043088	uniform	691.338	1	0.80479	0	0	0	0	691.338	2134.89	1500			0	1	0	1	0	1	0
29	23	1296	1903.96	563.704	-0.1331	0.0046296	uniform	827.772	1	0.89571	0	0	0	0	827.772	2063.7	1500			0	1	0	0	0	0	0
29	24	2112	2453.63	800.916	-0.01144	0.0023674	uniform	762.746	0	0.7601	0	0	0	0	0	2300.92	1500			0	1	0	1	0	1	0
29	25	3145	2213.41	895.234	0.22315	0.0022258	ring	960.191	0	0.52103	1.8763e-218	2213.41	895.234	960.191	0	2395.23	2395.23			0	0	1	1	0	0	1
29	26	3228	2192.75	795.08	0.11003	0.0027881	ring	714.065	0	0.40369	8.4905e-127	2192.75	795.08	714.065	0	2295.08	2295.08			0	0	1	1	0	0	1
29	27	2139	2796.29	608.345	0.010657	0.00046751	ring	754.325	0	0.7025	5.299e-318	2796.29	608.345	754.325	0	2108.34	2108.34			0	0	1	1	0	0	1
29	28	3067	2302.46	1135.46	0.056992	0.0068471	ring	930.22	0	0.68412	0	2302.46	1135.46	930.22	0	2635.46	2635.46			0	0	1	1	0	0	1
29	29	2579	2508.89	761.494	-0.10064	0.004653	uniform	866.013	1	0.86101	0	0	0	0	866.013	2261.49	1500			0	1	0	1	0	1	0
29	30	2624	2301.58	585.861	0.065372	0.0003811	ring	683.72	0	0.53594	4.7429e-195	2301.58	585.861	683.72	0	2085.86	2085.86			0	0	1	0	0	0	0
29	31	1696	2215.69	1036.77	0.12371	0.0017689	ring	844.147	0	0.68618	2.1179e-236	2215.69	1036.77	844.147	0	2536.77	2536.77			0	0	1	1	0	0	1
30	1	2557	1590.77	1169.84	0.11229	0.0023465	ring	459.042	0	0.47026	7.2922e-141	1590.77	1169.84	459.042	0	2669.84	2669.84			0	0	1	1	0	0	1
30	2	1225	1996.63	882.03	0.17916	0.002449	ring	448.604	0	0.70299	3.1122e-183	1996.63	882.03	448.604	0	2382.03	2382.03			0	0	1	1	0	0	1
30	3	2213	1922.95	1251.08	0.14699	0.0018075	ring	496.722	0	0.46581	1.3327e-119	1922.95	1251.08	496.722	0	2751.08	2751.08			0	0	1	1	0	0	1
30	4	1871	1858.7	1109.07	0.026685	0.0010689	ring	446.046	0	0.66864	9.127e-243	1858.7	1109.07	446.046	0	2609.07	2609.07			0	0	1	1	0	0	1
30	5	1891	2723.26	1182.62	-0.023102	0	uniform	470.977	0	0.79224	0	0	0	0	0	2682.62	1500			0	1	0	1	0	1	0
30	6	1571	1895.61	850.79	0.14353	0.010185	foci	568.09	1	0.846	0	0	0	0	568.09	2350.79	1500			1	0	0	1	1	0	0
30	7	2315	2594.05	957.194	0.022617	0.00086393	ring	510.834	0	0.6828	1.2255e-317	2594.05	957.194	510.834	0	2457.19	2457.19			0	0	1	1	0	0	1
30	8	1491	2139.37	721.366	-0.20289	0.0053655	uniform	625.282	1	0.87645	0	0	0	0	625.282	2221.37	1500			0	1	0	1	0	1	0
30	9	2245	2772.38	1260.05	0.040393	0.0013363	ring	488.298	0	0.74719	0	2772.38	1260.05	488.298	0	2760.05	2760.05			0	0	1	1	0	0	1
30	10	2542	2348.77	1661.68	0.3456	0.0027537	ring	500.637	0	0.3484	1.9057e-73	2348.77	1661.68	500.637	0	3161.68	3161.68			0	0	1	1	0	0	1
30	11	2259	2825.68	1112.56	-0.0092385	0.0017707	uniform	537.837	0	0.73138	0	0	0	0	0	2612.56	1500			0	1	0	1	0	1	0
30	12	3138	2108.59	1274.63	0.33937	0.0031867	ring	476.525	0	0.21958	1.4393e-35	2108.59	1274.63	476.525	0	2774.63	2774.63			0	0	1	1	0	0	1
30	13	1285	2263.54	687.365	-0.15342	0.0062257	uniform	619.578	0	0.90264	0	0	0	0	0	2187.36	1500			0	1	0	1	0	1	0
30	14	2254	2388.28	1281.77	0.10876	0.00044366	ring	506.3	0	0.71248	0	2388.28	1281.77	506.3	0	2781.77	2781.77			0	0	1	1	0	0	1
30	15	2089	2538.3	857.132	-0.048364	0.0038296	uniform	515.973	0	0.77868	0	0	0	0	0	2357.13	1500			0	1	0	1	0	1	0
30	16	3228	1820.46	1878.63	0.24983	0.0027881	ring	467.61	0	0.39528	3.427e-121	1820.46	1878.63	467.61	0	3378.63	3378.63			0	0	1	1	0	0	1
30	17	1545	2148.5	631.862	-0.24122	0.0064725	uniform	509.687	1	0.85761	0	0	0	0	509.687	2131.86	1500			0	1	0	1	0	1	0
30	18	2020	2633.69	1491.13	0.02456	0.0014851	ring	546.005	0	0.77039	0	2633.69	1491.13	546.005	0	2991.13	2991.13			0	0	1	1	0	0	1
30	19	2374	2297.83	1518.41	0.14354	0.0033698	ring	531.412	0	0.70827	0	2297.83	1518.41	531.412	0	3018.41	3018.41			0	0	1	1	0	0	1
31	1	2941	1097.71	1018.29	0.28197	0.0010201	ring	393.334	0	0.28725	5.6295e-57	1097.71	1018.29	393.334	0	2518.29	2518.29			0	0	1	1	0	0	1
31	2	2452	1269.4	917.753	0.054668	0.00040783	ring	474.95	0	0.7985	0	1269.4	917.753	474.95	0	2417.75	2417.75			0	0	1	1	0	0	1
31	3	2493	1436.04	1042.26	0.1102	0.00040112	ring	535.111	0	0.76635	0	1436.04	1042.26	535.111	0	2542.26	2542.26			0	0	1	1	0	0	1
31	4	2749	1592.25	1100.85	0.19667	0.0029101	ring	604.169	0	0.57498	1.0062e-241	1592.25	1100.85	604.169	0	2600.85	2600.85			0	0	1	1	0	0	1
31	5	1983	1904.26	1473.41	0.19128	0.0010086	ring	732.523	0	0.81038	0	1904.26	1473.41	732.523	0	2973.41	2973.41			0	0	1	1	0	0	1
31	6	2454	1779.43	1376.82	0.21929	0.002445	ring	575.554	0	0.5914	1.869e-231	1779.43	1376.82	575.554	0	2876.82	2876.82			0	0	1	1	0	0	1
31	7	1961	1414.26	491.441	-0.084892	0.0020398	uniform	672.531	1	0.88224	0	0	0	0	672.531	1991.44	1500			0	1	0	0	0	0	0
31	8	2628	1599.7	1787.01	0.3658	0.00076104	ring	595.57	0	0.63054	2.4904e-291	1599.7	1787.01	595.57	0	3287.01	3287.01			0	0	1	1	0	0	1
31	9	3346	1711.92	1401.88	0.073128	0.0029886	ring	618.359	0	0.79953	0	1711.92	1401.88	618.359	0	2901.88	2901.88			0	0	1	1	0	0	1
31	10	2605	1746.35	1174.81	0.014223	0.0015355	ring	530.905	0	0.77153	0	1746.35	1174.81	530.905	0	2674.81	2674.81			0	0	1	1	0	0	1
31	11	3259	1792.55	1227.96	0.21268	0.0042958	ring	629.689	0	0.73009	0	1792.55	1227.96	629.689	0	2727.96	2727.96			0	0	1	1	0	0	1
31	12	2718	1763.92	740.809	-0.27892	0.0022075	uniform	522.888	0	0.79654	0	0	0	0	0	2240.81	1500			0	1	0	1	0	1	0

## Sheet: 1J
cell number seeded per well = 4x10^4
Bacteria used is 0.2 µl of OD600: 2
primary antibody:
anti-gamma H2AX , mouse, EMD Milipore, 05-636-I
anti-salmonella, rabbit, abcam, ab35156
secondary antibody:
anti-mouse, Alexa Fluorophore 488, Invitrogen, A21202
anti-rabbit, Alexa Fluorophore 568, Invitrogen, A11036
DAPI
6 ug/ml
Recorded on Nikon Widefield Live-Cell System
40x objective; Plan FLuor 40x oil (NA 1.3)
Detectors; Andor Zyla sCMOS; 2560 x 2160; 6.5μm pixels
Brightness and contrast were adjusted using FIJI for all conditions to the same extent

[truncated: 83 more sheets: 1K, 2A, 2B 2C, 2D, 2E, 2F, 2G, 2H, 3A, 3B, 3C, 3D, 3E, 3F, 3G, 3H, 3I, 3J, 4A, 4B …]
